# Supplementary material for: Integrative Analysis of Circadian Transcriptome and Metabolic Network Reveals the Role of De Novo Purine Synthesis in Circadian Control of Cell Cycle
Source: PLoS Comput Biol. 2015 Feb 25;11(2):e1004086. doi: 10.1371/journal.pcbi.1004086 (PMC4340947; doi:10.1371/journal.pcbi.1004086)
Supplement: S1 Table — (XLSX) [file pcbi.1004086.s010.xlsx]

## Sheet: raw_data
Table S1. The Water-soluble Metabolites Quantified by NMR in 5dpf Larval Zebrafish
Compound_ID	Compound_Name	ZT0-1	ZT0-2	ZT0-3	ZT6-1	ZT6-2	ZT6-3	ZT12-1	ZT12-2	ZT12-3	ZT18-1	ZT18-2	ZT18-3	ZT24-1	ZT24-2	ZT24-3
1	isoleucine	0.0076745	0.00734618	0.00833377	0.00947145	0.00853715	0.00839547	0.00830154	0.00960005	0.00839477	0.00925877	0.0105813	0.0091356	0.00838247	0.00857284	0.00899537
2	isoleucine	0.0111736	0.0102353	0.0112509	0.0126993	0.0116442	0.011344	0.0117031	0.0128486	0.0117158	0.0127607	0.0142551	0.0123272	0.0115708	0.011403	0.0116529
3	isoleucine, leucine	0.0139795	0.0131514	0.014178	0.0151158	0.0139882	0.0137767	0.0140263	0.0155954	0.0147091	0.0148086	0.0164442	0.0152816	0.0132806	0.0130852	0.0135157
4	leucine	0.0143001	0.0136322	0.0138368	0.014005	0.0141327	0.0138961	0.0144014	0.0150616	0.0150985	0.0146861	0.0151473	0.0151382	0.011752	0.0120871	0.0126002
5	leucine	0.00954366	0.00925268	0.00934397	0.00944122	0.0094542	0.00923454	0.00952338	0.0101045	0.00990176	0.00976322	0.0103047	0.0101076	0.00811998	0.0083239	0.00879928
6	valine	0.00721374	0.00712102	0.0071061	0.00730258	0.0073111	0.00718801	0.00738418	0.00732702	0.00746624	0.00724134	0.00720999	0.00738676	0.0063715	0.00635554	0.00642043
7	isoleucine	0.005892	0.00572226	0.00542002	0.00545005	0.00572266	0.00531328	0.00569024	0.00550414	0.00580976	0.005468	0.00550114	0.00563185	0.00452525	0.0044008	0.00465855
8	valine	0.00570309	0.00556964	0.00556075	0.00550537	0.00576689	0.00543628	0.00580263	0.00548294	0.00571292	0.00563954	0.00545209	0.00564218	0.00489214	0.00476378	0.00470259
9	unknown_1	0.0038095	0.0034332	0.00384861	0.00406516	0.0038365	0.00364077	0.00367816	0.0039633	0.00382596	0.00415117	0.00450155	0.00400853	0.00425925	0.00414815	0.00434149
10	unknown_2	0.00856378	0.00795017	0.00826549	0.00891521	0.00830496	0.00807722	0.00825312	0.00823547	0.00807248	0.00875071	0.00873744	0.00828815	0.00859118	0.0083815	0.00830121
11	unknown_3	0.00848829	0.00807594	0.00823273	0.00880802	0.00834163	0.0077867	0.00805102	0.0078285	0.00797721	0.00865858	0.00838331	0.00850789	0.00828606	0.00794156	0.00768335
12	unknown_4	0.0105726	0.00988555	0.00961044	0.010254	0.0097292	0.00941718	0.010116	0.00927978	0.00991447	0.0103668	0.00995571	0.010241	0.00932268	0.00907362	0.00899736
13	lactate	0.0131174	0.0141377	0.0145955	0.0158541	0.0142719	0.0151962	0.0153378	0.0142107	0.0153253	0.0148655	0.0115233	0.0126997	0.0140509	0.0128393	0.0136118
14	threonine	0.011492	0.0112309	0.0108076	0.0105201	0.0107023	0.0101454	0.0122927	0.0114283	0.0126237	0.012902	0.0119487	0.0133579	0.0104891	0.00989008	0.0104357
15	lactate	0.0132797	0.0145767	0.0152925	0.0167567	0.0156664	0.0161812	0.0161323	0.0149766	0.016188	0.0149503	0.012114	0.0139603	0.0148121	0.0135305	0.0140763
16	threonine	0.0115097	0.0113862	0.0112297	0.0108869	0.0109756	0.010595	0.0128509	0.0121049	0.0132235	0.0144046	0.012552	0.0139341	0.0108872	0.0102555	0.011733
17	unknown_5	0.00641828	0.00573165	0.00666136	0.00717332	0.0067126	0.00635353	0.00629161	0.00681256	0.00621375	0.00695842	0.00738741	0.00661221	0.00705601	0.0068546	0.00679844
18	unknown_6	0.00673704	0.00650328	0.00821473	0.00788928	0.00782613	0.00673018	0.00664263	0.00684979	0.00680223	0.00835011	0.00974897	0.00863447	0.00827436	0.00801221	0.00938924
19	unknown_7	0.00736142	0.00707611	0.00779022	0.00837093	0.00789513	0.00734071	0.00788872	0.00861721	0.00777669	0.0079264	0.00877516	0.00785277	0.0083869	0.00795954	0.00803758
20	unknown_8	0.00515211	0.00487634	0.00545969	0.00552871	0.00528378	0.00491134	0.00513066	0.0054317	0.00494013	0.00553106	0.00610113	0.00570342	0.00575103	0.00558924	0.00604795
21	alanine	0.00806166	0.00818539	0.00846577	0.00830296	0.00826169	0.00832763	0.0081714	0.0081303	0.008257	0.0083331	0.00798958	0.00809204	0.00809267	0.00807535	0.00838592
22	leucine, valine, lysine	0.00434805	0.00438337	0.00473876	0.00473907	0.00454919	0.00452527	0.00463399	0.00506636	0.00460997	0.00485554	0.00518557	0.00489948	0.0045793	0.00471487	0.00480676
23	acetate	0.00855227	0.0113937	0.0123612	0.00919887	0.0114298	0.012905	0.0096201	0.0113651	0.0131106	0.010052	0.0103402	0.0130693	0.0104286	0.0114095	0.0137212
24	unknown_9	0.00369989	0.00376075	0.00418982	0.00408238	0.0038882	0.00391058	0.00395169	0.00431737	0.00387463	0.00405317	0.0043609	0.00398028	0.00401966	0.00419575	0.00429001
25	unknown_10	0.00411638	0.00423736	0.00460412	0.00438883	0.0043186	0.00437428	0.00444854	0.00484021	0.00435191	0.00446242	0.00495088	0.00451016	0.00431933	0.00450462	0.00463395
26	unknown_11	0.0131742	0.0122696	0.0112736	0.0123967	0.0110458	0.0109929	0.0122054	0.0115063	0.0102116	0.0113961	0.0107025	0.010117	0.0107064	0.0107017	0.00947882
27	unknown_12	0.0112479	0.0112398	0.010404	0.0104861	0.0102905	0.0101939	0.0105962	0.0101935	0.0106364	0.00960195	0.00954123	0.00999983	0.00904228	0.00908424	0.00926251
28	glutamate	0.00821057	0.00778561	0.00817322	0.00847324	0.00789924	0.00777436	0.00807301	0.00829025	0.00810584	0.00824901	0.00840617	0.00821828	0.00798692	0.00765938	0.00795911
29	unknown_13	0.0152767	0.0144449	0.0154307	0.0160829	0.0151042	0.0155489	0.0151918	0.0160061	0.0143769	0.0155725	0.0160444	0.0149328	0.0154304	0.0151886	0.0155581
30	glutamate	0.00840225	0.00845824	0.00864188	0.00920362	0.0085531	0.00848291	0.0089968	0.00938119	0.00892179	0.00868227	0.00890145	0.00876383	0.00847642	0.00851758	0.00869553
31	unknown_14	0.0123164	0.0159811	0.0124254	0.0109473	0.0112637	0.00984314	0.0106977	0.011108	0.00999519	0.0107535	0.0113211	0.0103259	0.00999946	0.0102281	0.00976384
32	glutamate	0.0057985	0.00580996	0.00607899	0.00608325	0.0058396	0.00571411	0.00594788	0.0063738	0.00571673	0.00600004	0.00636393	0.00607922	0.00578256	0.00586466	0.0060718
33	glutamine, glutamate	0.00735423	0.00741842	0.00746651	0.00727442	0.00717946	0.00726542	0.00716442	0.00740412	0.00724012	0.00703806	0.00756961	0.00713698	0.00706237	0.00713822	0.00725916
34	unknown_15	0.00382713	0.00384254	0.003746	0.00368274	0.00369039	0.00358244	0.00382695	0.0036215	0.00360097	0.0036968	0.00359692	0.00350502	0.00349634	0.00348007	0.00354103
35	unknown_16	0.00624232	0.00641584	0.00667388	0.00622529	0.00650938	0.00640772	0.00619404	0.00633855	0.00616136	0.00637527	0.00626499	0.00631976	0.00633787	0.00641675	0.00652433
36	unknown_17	0.00370289	0.00366383	0.00365465	0.00351712	0.0036586	0.00340242	0.00368706	0.00354093	0.00357179	0.00359729	0.00340774	0.00351955	0.00330317	0.00340162	0.00336825
37	unknown_18	0.00353564	0.00339403	0.00371508	0.00378695	0.00369979	0.00355841	0.00367045	0.00375112	0.00359975	0.00370449	0.00376086	0.00368887	0.00345255	0.00348042	0.0034557
38	unknown_19	0.00391896	0.00383338	0.00428939	0.0043574	0.00414205	0.00400187	0.00411724	0.00440753	0.00399916	0.00423427	0.00437328	0.00407376	0.00399737	0.00408657	0.00422108
39	unknown_20	0.00311904	0.00297335	0.00329422	0.00338508	0.00319158	0.00304646	0.00326894	0.00338885	0.00319141	0.00330823	0.0035351	0.00321349	0.00321471	0.00325246	0.00339045
40	glutamate	0.00705379	0.00709611	0.00719669	0.00709523	0.00703689	0.00707317	0.00712818	0.00722447	0.00704348	0.00705507	0.00691726	0.00731424	0.0069117	0.00685862	0.00713713
41	glutamate	0.00767596	0.00777709	0.00809182	0.0077984	0.00769637	0.00761813	0.0075891	0.00769997	0.00772205	0.00792002	0.00743512	0.00783331	0.00787266	0.00785495	0.00785507
42	unknown_21	0.00429184	0.00416614	0.00459437	0.0044821	0.0043287	0.00424896	0.00433205	0.00443305	0.00423733	0.00466605	0.00446825	0.00436201	0.0046499	0.00465804	0.00458703
43	succinate	0.00417612	0.00390347	0.00399323	0.00444707	0.00376788	0.00389221	0.00414002	0.00360499	0.00365845	0.00415433	0.00359887	0.00383174	0.00390225	0.00408675	0.00354874
44	unknown_22	0.00283259	0.0026526	0.00282759	0.00279577	0.00274582	0.00255425	0.00272212	0.00269377	0.00259873	0.00282691	0.00286665	0.00281825	0.00286274	0.00273467	0.00282239
45	glutamine	0.00483268	0.00466685	0.00474278	0.00434117	0.00436518	0.00431868	0.00427154	0.00417532	0.00432184	0.00441392	0.00471967	0.00434205	0.00458322	0.00451166	0.00453923
46	glutamine	0.00325188	0.0031281	0.00318256	0.0029828	0.00304988	0.00277745	0.00294835	0.00279967	0.00292009	0.00301036	0.00294106	0.00294172	0.00305651	0.00299731	0.00314004
47	unknown_23	0.00290567	0.00282625	0.00286048	0.00265609	0.00274879	0.00259906	0.00269013	0.00256644	0.00267286	0.00263129	0.00260555	0.00269464	0.00266785	0.00262468	0.00270895
48	unknown_24	0.00291607	0.00289253	0.00256381	0.00247698	0.00261867	0.00239042	0.00256169	0.00229638	0.00256209	0.00228597	0.00222933	0.00243228	0.0021619	0.00210088	0.0022122
49	unknown_25	0.00264529	0.00260128	0.00268488	0.00254624	0.0025976	0.00244644	0.00260056	0.00254364	0.00254955	0.00267882	0.00253436	0.00251882	0.00253862	0.0025199	0.00260723
50	unknown_26	0.00361456	0.00357944	0.00296454	0.00294011	0.00309447	0.00292223	0.00316738	0.00277984	0.00309672	0.00272095	0.00261127	0.0026501	0.00258297	0.00252317	0.00259416
51	unknown_27	0.0028292	0.0027537	0.00275629	0.00275335	0.00267201	0.00256846	0.00283372	0.00262455	0.00255136	0.00278214	0.00269733	0.00255671	0.00273032	0.00268439	0.00271036
52	unknown_28	0.00317872	0.00322173	0.00284234	0.00282087	0.00294027	0.00282313	0.00306749	0.0028479	0.00290422	0.00257831	0.00256707	0.00272301	0.00254575	0.00248974	0.00253207
53	aspartate	0.00430149	0.00433431	0.00411714	0.00391619	0.00408354	0.00406112	0.0041732	0.00403538	0.00411796	0.00387237	0.00391935	0.00400926	0.00383429	0.00391929	0.00394227
54	aspartate	0.00375592	0.00390671	0.0038481	0.00357953	0.00387815	0.00359753	0.00351275	0.00354408	0.00354046	0.00342022	0.0035381	0.00353744	0.00344869	0.00350504	0.0034983
55	unknown_29	0.00329517	0.00316882	0.00282162	0.00263289	0.00296454	0.00264586	0.0027285	0.00254609	0.00278277	0.00227613	0.00238771	0.00254493	0.00233741	0.0023284	0.00240928
56	unknown_30	0.00677471	0.0070526	0.00701347	0.00678481	0.00670278	0.00688003	0.00656351	0.00666186	0.00663961	0.00694123	0.00642153	0.00643949	0.00702284	0.00711698	0.00690956
57	aspartate	0.00372728	0.00393916	0.00398029	0.00381641	0.00388189	0.00384948	0.00362969	0.00393213	0.00381574	0.0035871	0.0040223	0.00374588	0.00373089	0.00383035	0.00390359
58	unknown_31	0.00302086	0.0030954	0.00292096	0.00298945	0.00303112	0.00278104	0.00293133	0.00301711	0.00284863	0.00288633	0.00296967	0.00285885	0.00279954	0.00296045	0.00280045
59	aspartate	0.00518043	0.00528925	0.00520711	0.00487588	0.00494744	0.00501378	0.0048422	0.00489474	0.00478531	0.00485153	0.00493876	0.00488442	0.00488454	0.00504714	0.00513053
60	citrate	0.0063209	0.00634311	0.00671019	0.00638953	0.00622609	0.00659238	0.00614553	0.00634091	0.0061849	0.00664652	0.00622981	0.00632238	0.00684901	0.00696294	0.00690024
61	unknown_32	0.00328634	0.00322143	0.00330669	0.00356935	0.0034623	0.0032476	0.00346755	0.00333347	0.003301	0.00344509	0.0031468	0.00340097	0.00316795	0.00305396	0.00311136
62	unknown_33	0.00322984	0.00301856	0.0031649	0.00327673	0.00319387	0.00281459	0.00313996	0.00290602	0.00300908	0.00336149	0.00318533	0.00327428	0.00308315	0.00312269	0.00318257
63	unknown_34	0.00560363	0.00506645	0.00533426	0.00548634	0.00525453	0.00473585	0.00511214	0.00486653	0.00515957	0.00568709	0.00586903	0.0057209	0.00549276	0.00536383	0.00552204
64	aspartate	0.00542656	0.00470732	0.00491679	0.00504758	0.00482523	0.00451414	0.00470668	0.0046227	0.00496465	0.00492853	0.00513419	0.00523035	0.00465097	0.00470642	0.00466448
65	asparagine	0.00304721	0.00282366	0.0029936	0.00313262	0.00294103	0.00283672	0.00268237	0.00251701	0.00286878	0.00274025	0.0031009	0.00306986	0.00271729	0.00348212	0.00275484
66	asparagine	0.00265387	0.00253305	0.00266671	0.00270454	0.00261563	0.00260518	0.00239563	0.00226059	0.00246592	0.00237826	0.00279934	0.0027833	0.00246546	0.0031737	0.00236691
67	unknown_35	0.00292783	0.00294415	0.00296844	0.0031106	0.00283409	0.0030014	0.00272317	0.00249047	0.00271179	0.00257887	0.00297527	0.00292042	0.00265656	0.00372365	0.00242397
68	unknown_36	0.00489648	0.00476602	0.00521827	0.00551112	0.00506157	0.00520861	0.00503911	0.00577872	0.00490187	0.00537754	0.00570215	0.00512314	0.00523738	0.00558981	0.00547627
69	creatine	0.0302123	0.0335649	0.0356938	0.0371278	0.034969	0.0395161	0.032293	0.0395748	0.0337021	0.0347481	0.0318528	0.0315206	0.0405974	0.0373071	0.0417292
70	phosphocreatine	0.0279718	0.0269102	0.0299086	0.0267773	0.0259887	0.0263693	0.0303316	0.0276958	0.025354	0.0348444	0.0386359	0.0353523	0.0356919	0.0411743	0.0327671
71	unknown_37	0.00385027	0.00391741	0.00384059	0.00373131	0.00367725	0.00381017	0.00341957	0.00301372	0.00366305	0.00314249	0.00371525	0.00392006	0.00313867	0.00446647	0.00295831
72	unknown_38	0.00476056	0.00499527	0.00507615	0.00503461	0.00479612	0.00521717	0.00444218	0.00444198	0.00468945	0.00440999	0.00502223	0.00515459	0.00460829	0.00615051	0.00453047
73	unknown_39	0.00464425	0.00440542	0.00449524	0.0046684	0.00442669	0.00424484	0.00442263	0.00425862	0.00413445	0.00428979	0.00436507	0.00417327	0.00411481	0.00440783	0.00409717
74	unknown_40	0.0155265	0.0156566	0.0101877	0.0116449	0.0135866	0.0129994	0.0133822	0.00995372	0.0150696	0.00675155	0.00771314	0.00929964	0.00778312	0.00737712	0.00800237
75	unknown_41	0.00408583	0.00374814	0.00376305	0.00392822	0.0040785	0.00372912	0.00391396	0.00380276	0.00391407	0.00368945	0.0039759	0.003707	0.00370249	0.00389554	0.00393642
76	unknown_42	0.00864231	0.00840664	0.00892979	0.00971873	0.00951891	0.0100149	0.00840115	0.00975947	0.00864475	0.00874949	0.0100436	0.00826013	0.0118234	0.0124437	0.0121302
77	carnitine	0.010966	0.0109267	0.009255	0.0091625	0.00936268	0.00937491	0.00948804	0.00908895	0.00930771	0.00938465	0.00945643	0.00903789	0.0100714	0.0102987	0.00999193
78	unknown_43	0.0115317	0.0101504	0.0106669	0.0112925	0.0106357	0.0100841	0.0107902	0.0108184	0.0114078	0.0114345	0.0128285	0.0122964	0.0114016	0.0111611	0.011762
79	betaine	0.0663287	0.0671558	0.0551399	0.0519147	0.0615282	0.065819	0.0633645	0.052708	0.0660329	0.0464227	0.0385105	0.0540087	0.0501372	0.0404791	0.0479719
80	taurine	0.00890776	0.00844709	0.00801939	0.00790949	0.00882669	0.00796632	0.00889254	0.0080342	0.00832383	0.00747208	0.00799595	0.00796692	0.00800144	0.0075883	0.00793773
81	unknown_44	0.0023199	0.00222659	0.002217	0.00208671	0.00242949	0.00198362	0.00217527	0.00206106	0.0021617	0.00212508	0.00213504	0.0023935	0.00217801	0.00198316	0.00224695
82	taurine, glucose	0.00422996	0.00419813	0.00459912	0.00474359	0.00461998	0.00458805	0.00454434	0.00495915	0.00422826	0.00483744	0.00530163	0.00487046	0.00530106	0.00518533	0.00541775
83	glucose	0.00219464	0.00217109	0.00245697	0.00239903	0.00257734	0.00231802	0.00237288	0.00252182	0.00235191	0.00270319	0.00270884	0.00269653	0.00293164	0.00291736	0.00281448
84	glucose	0.002249	0.00221691	0.00274911	0.00259744	0.0027264	0.00254488	0.00253312	0.00287087	0.00255107	0.00304639	0.00311183	0.00294147	0.00339281	0.00340751	0.00338948
85	unknown_45	0.0109331	0.0110315	0.0118003	0.0110037	0.011114	0.0117113	0.0111281	0.0114278	0.0107616	0.0119735	0.01073	0.0107131	0.0123055	0.0126038	0.0118288
86	glucose	0.00253433	0.00250155	0.00260726	0.00256281	0.00279316	0.00260228	0.00260835	0.00260879	0.00265122	0.00263391	0.00272973	0.00266873	0.00290943	0.00286521	0.00292112
87	glycine	0.00979038	0.00989316	0.0106962	0.0102473	0.0102427	0.0109025	0.00984472	0.0103054	0.00918223	0.0107963	0.00994893	0.00909693	0.0107268	0.0118971	0.0110583
88	unknown_46	0.0053849	0.00523801	0.00551025	0.00529887	0.00541937	0.00531322	0.00528552	0.00507481	0.005224	0.00555683	0.005044	0.00515738	0.00565291	0.0055748	0.0054106
89	unknown_47	0.00453938	0.00608693	0.00457641	0.00442432	0.00507581	0.00415888	0.00444021	0.00431741	0.00426867	0.00423101	0.0046523	0.00451925	0.0049093	0.00522257	0.00489446
90	unknown_48	0.00611792	0.0060389	0.00617437	0.00607868	0.00602479	0.0062117	0.00617986	0.0060824	0.00594374	0.00661319	0.00610834	0.00600039	0.00650008	0.00659825	0.00624047
91	unknown_49	0.00430425	0.00437429	0.00411254	0.00415631	0.00430064	0.00416404	0.00435501	0.00408598	0.0042246	0.00413878	0.00376946	0.00409543	0.00386892	0.00384446	0.0036766
92	unknown_50	0.00431503	0.00430553	0.00389963	0.00385733	0.00405797	0.0038952	0.00415766	0.00380449	0.00421422	0.0038155	0.00361372	0.00399566	0.00349691	0.00362557	0.00340977
93	unknown_51	0.00492722	0.00473884	0.00434131	0.00422359	0.00441667	0.00425198	0.00459119	0.00411582	0.00446683	0.00419641	0.00399742	0.00414643	0.00385634	0.00384874	0.00368672
94	unknown_52	0.00410303	0.00374984	0.00367786	0.00384818	0.00377393	0.00352419	0.00380451	0.00368674	0.00381055	0.00389723	0.0039571	0.00387508	0.00383772	0.00378214	0.00374863
95	glucose	0.004247	0.0038522	0.00440474	0.00454983	0.00447747	0.00430182	0.00431754	0.00479607	0.00441616	0.00521135	0.00525296	0.00498935	0.00550746	0.00543097	0.00557608
96	unknown_53	0.00612181	0.00601838	0.00658846	0.00631041	0.00626043	0.00642925	0.00623957	0.00670848	0.00627535	0.00695699	0.00666853	0.00652578	0.00717189	0.00727664	0.00707422
97	glucose, leucine + ?	0.00620844	0.00615701	0.00667572	0.00654241	0.00650759	0.00673662	0.00646405	0.00704825	0.00637122	0.00722026	0.00703292	0.00681455	0.00748393	0.00749581	0.00727695
98	glutamate	0.0065008	0.00644616	0.00620306	0.0062694	0.00626785	0.00663179	0.00663178	0.00675618	0.00658118	0.00638971	0.00651408	0.0064339	0.00615059	0.00638147	0.00604916
99	glutamine, glutamate, glucose, alanine	0.00800941	0.00795414	0.00784843	0.0078839	0.00786115	0.00811019	0.00789231	0.00822266	0.00784013	0.00799191	0.00823525	0.00789752	0.00795423	0.00822463	0.00809494
100	glutamate, glucose, alanine	0.00870352	0.00913083	0.00872312	0.00881717	0.00883732	0.0100263	0.00920395	0.00922726	0.0089623	0.00920156	0.0095715	0.00893887	0.00830013	0.00918723	0.00950797
101	glutamine	0.0123037	0.0120891	0.0120986	0.0119431	0.0115065	0.0114975	0.0108996	0.0121382	0.0117645	0.0114425	0.0125309	0.0117919	0.0124097	0.0120745	0.0120941
102	unknown_54	0.00880798	0.00882778	0.00790487	0.00847681	0.00827127	0.00852278	0.00929079	0.00861007	0.00829299	0.00849238	0.00815457	0.0079188	0.00837117	0.008492	0.00783776
103	unknown_55	0.00957575	0.00918985	0.00866518	0.00888713	0.00891462	0.00903421	0.00907243	0.00912356	0.00902118	0.00889846	0.00919592	0.00872905	0.00945093	0.00914664	0.00883279
104	unknown_56	0.00530991	0.00537815	0.00509351	0.00535306	0.00528968	0.00503955	0.0048548	0.00511916	0.00535222	0.00503528	0.0046649	0.00486106	0.00493542	0.00496224	0.00501656
105	unknown_57	0.00337086	0.00345885	0.00334983	0.00340151	0.00360311	0.00345048	0.00336256	0.00349091	0.00348163	0.00337122	0.00354566	0.00333588	0.00334631	0.00340459	0.00355441
106	unknown_58	0.0044581	0.00456357	0.00500307	0.00506939	0.00502532	0.00508116	0.00488	0.00550835	0.00503636	0.00558492	0.00574427	0.00535173	0.00579962	0.00608035	0.00609243
107	unknown_59	0.0047431	0.00494093	0.00491799	0.00534403	0.0048681	0.0054176	0.0047455	0.00499515	0.00501435	0.00470922	0.00541449	0.00514866	0.00486395	0.00624641	0.00489645
108	unknown_60	0.00478334	0.00503745	0.00564431	0.00565333	0.00548366	0.00571579	0.00521116	0.00631608	0.00547317	0.00607176	0.00662919	0.00610563	0.00661448	0.00692073	0.00688136
109	betaine	0.0164148	0.0169151	0.0144267	0.0137793	0.0156878	0.0169164	0.0159662	0.0143327	0.0168506	0.0124994	0.0112	0.014045	0.0134267	0.0117508	0.0132149
110	unknown_61	0.00545009	0.00562621	0.00583667	0.00572146	0.00588317	0.00591071	0.00568106	0.00639719	0.00583907	0.0059235	0.00646181	0.00594963	0.00635522	0.00654314	0.00658998
111	creatine	0.0152108	0.0167956	0.0175547	0.0182284	0.0175744	0.0191177	0.0160589	0.0199258	0.0172629	0.0167993	0.0157022	0.0156632	0.019635	0.0180022	0.019945
112	unknown_62	0.00634953	0.00636756	0.00625872	0.00616116	0.00646637	0.0062497	0.00623844	0.00626906	0.00655716	0.00611948	0.00626519	0.00611651	0.00595479	0.006195	0.00604025
113	phosphocreatine	0.0153077	0.0147078	0.0160963	0.0146949	0.0142612	0.0146922	0.0165373	0.014527	0.0140259	0.0187685	0.0208254	0.0190101	0.0187651	0.0215304	0.0176026
114	unknown_63	0.00818997	0.00804033	0.00794338	0.00765127	0.00771108	0.00760627	0.00810511	0.00783942	0.00832367	0.00798174	0.00831071	0.00784255	0.00777408	0.00834403	0.00766339
115	unknown_64	0.00403664	0.00399909	0.00412322	0.00429851	0.00419067	0.00411662	0.00419906	0.00427378	0.00414102	0.00434657	0.00447533	0.0041481	0.00436062	0.00445601	0.004283
116	unknown_65	0.00600565	0.00650059	0.00665421	0.00670154	0.00672415	0.00697863	0.00665633	0.00709109	0.00690692	0.00708086	0.00707614	0.00704765	0.00718235	0.00756849	0.00766787
117	unknown_66	0.00690661	0.00715422	0.00745046	0.00721201	0.00735584	0.00758417	0.00725085	0.00761295	0.00757218	0.00764054	0.00750109	0.0078518	0.00778148	0.00796847	0.00812083
118	unknown_67	0.00594578	0.006207	0.00650564	0.00625838	0.00652052	0.00654638	0.00638361	0.00666811	0.00657637	0.00644932	0.00665762	0.00668048	0.00668307	0.00681534	0.00696856
119	unknown_68	0.00366253	0.00367554	0.00372016	0.00379249	0.00383877	0.00378235	0.00371422	0.00392837	0.00386649	0.00377875	0.00400218	0.00371852	0.0038018	0.00384361	0.0039284
120	unknown_69	0.00367214	0.00363435	0.00340712	0.0034985	0.00365982	0.0035459	0.00359174	0.00349746	0.0037532	0.00324541	0.00351015	0.00334066	0.0033173	0.00331739	0.00338138
121	lactate	0.0030484	0.00312406	0.00308347	0.00328739	0.00324891	0.00320256	0.00327864	0.00320418	0.00331998	0.00311993	0.00311465	0.00308564	0.00309832	0.00309685	0.00317224
122	unknown_70	0.00683356	0.00707047	0.00739296	0.00735547	0.00710502	0.00759646	0.00719211	0.00727023	0.0070806	0.00752257	0.00682636	0.00672503	0.00771515	0.00766573	0.00736584
123	lactate	0.00330153	0.00345622	0.00341462	0.0035489	0.00359142	0.00357435	0.0034959	0.00349298	0.00345592	0.0033006	0.00346398	0.00344322	0.00349692	0.00335256	0.00333831
124	unknown_71	0.00318488	0.00312421	0.00338039	0.00355886	0.00345904	0.0034318	0.00323096	0.00375992	0.00327893	0.00341776	0.00391274	0.00351834	0.00374152	0.00378868	0.00389709
125	unknown_72	0.00421613	0.00425041	0.00437521	0.00442632	0.0043692	0.00434538	0.00430381	0.004463	0.00419214	0.00452886	0.00459269	0.00434133	0.00456148	0.00456777	0.00457933
126	threonine	0.00416916	0.00407381	0.00411392	0.00419086	0.00419005	0.00403126	0.00423173	0.00421466	0.00422802	0.00440339	0.00430375	0.0042844	0.00417105	0.00413748	0.00409748
127	unknown_73	0.00468733	0.00463811	0.00469864	0.00487471	0.00471711	0.00465821	0.00472797	0.0046559	0.00465535	0.00494951	0.00471123	0.00462645	0.00489125	0.00484004	0.00465985
128	unknown_74	0.00401955	0.00392847	0.00408626	0.00439709	0.00432903	0.00419404	0.00403873	0.00422994	0.00395954	0.00424145	0.00428695	0.0040679	0.00424189	0.00417628	0.00422272
129	unknown_75	0.00332919	0.00327502	0.00348836	0.00366004	0.0036246	0.00346557	0.00339714	0.00358036	0.00344473	0.00351536	0.00360851	0.00340496	0.003562	0.00353907	0.00364255
130	ATP	0.00441563	0.00441254	0.00454676	0.00473279	0.0045484	0.00446129	0.00447447	0.00452889	0.00436781	0.00472886	0.00475871	0.00451306	0.00485475	0.00484798	0.00474556
131	unknown_76	0.0036687	0.00343287	0.00337522	0.00369695	0.00348637	0.00330677	0.00349326	0.003533	0.00330993	0.00350081	0.00359454	0.00325436	0.003406	0.00338485	0.00329819
132	ATP	0.00285489	0.00285114	0.00301012	0.00306154	0.00302432	0.00297831	0.00293681	0.00296391	0.00279378	0.00307864	0.00306075	0.00292601	0.00317719	0.00315727	0.00311719
133	glucose	0.00179966	0.00178407	0.0023081	0.0023618	0.00237469	0.00222207	0.00209022	0.00251176	0.00216456	0.00267404	0.00280871	0.00246825	0.00301133	0.0030698	0.00290529
134	unknown_77	0.00079214	0.00075947	0.00080917	0.00071839	0.00086727	0.00079562	0.0008778	0.0007419	0.0007725	0.00080072	0.00088604	0.00080417	0.00084899	0.00090538	0.00076672
135	unknown_78	0.00136229	0.00127574	0.00132733	0.00132666	0.00143075	0.00122979	0.0013134	0.0011592	0.001133	0.00135309	0.001282	0.00122929	0.00130727	0.00129831	0.00130699
136	glucose	0.00168336	0.00161076	0.00196564	0.00203319	0.00196926	0.00179675	0.00194072	0.00204804	0.00179992	0.00241467	0.00239282	0.00224358	0.00258417	0.00251734	0.00249247
137	unknown_79	0.00593345	0.00494222	0.00512273	0.00565844	0.00521366	0.00465685	0.00539045	0.00487462	0.00534901	0.00582135	0.00558334	0.00581167	0.00521372	0.00485124	0.00493383
138	unknown_80	0.00148535	0.00119131	0.00119829	0.0013844	0.00134528	0.00103363	0.00133485	0.00111215	0.00122564	0.00141274	0.00125183	0.00126602	0.00132997	0.00124226	0.00118631
139	unknown_81	0.00170993	0.00134029	0.00147643	0.00153501	0.00159874	0.00130775	0.00148021	0.00132466	0.00142786	0.00158029	0.0015951	0.00150345	0.00156532	0.00150349	0.00136251
140	unknown_82	0.0008544	0.00077435	0.00083528	0.00075372	0.0008876	0.00075216	0.00078188	0.00070996	0.00082484	0.00079404	0.0007952	0.00072055	0.00079709	0.00079426	0.00077721
141	unknown_83	0.00078761	0.00079296	0.00080356	0.00072682	0.00078316	0.00076378	0.00070247	0.00066515	0.00075805	0.00077294	0.00075113	0.0007283	0.00076462	0.00073871	0.00084241
142	unknown_84	0.00094238	0.00089261	0.00095163	0.00088017	0.00095681	0.00085068	0.00091834	0.00081748	0.00086993	0.00093365	0.00089139	0.00089166	0.0008956	0.00086041	0.00092791
143	ATP	0.00261372	0.00266995	0.00277901	0.00263525	0.00264915	0.00272679	0.00260776	0.00258221	0.00248992	0.00282014	0.00267056	0.00263426	0.00295267	0.00299914	0.00279213
144	unknown_85	0.0006563	0.0007254	0.00061397	0.00061003	0.00073129	0.00054019	0.00060512	0.00045301	0.00060285	0.00054817	0.00056922	0.00064465	0.00065389	0.00057962	0.0005768
145	tyrosine	0.00182446	0.0017145	0.00160622	0.0014249	0.00150882	0.00133082	0.00155004	0.0013506	0.00168468	0.00132852	0.00133061	0.00149466	0.00114967	0.00117552	0.00109138
146	unknown_86	0.00252122	0.00234973	0.00207564	0.00236664	0.00216659	0.00214571	0.00230934	0.00216495	0.00194461	0.00224073	0.00204244	0.00186472	0.00216649	0.00216486	0.00177957
147	histidine	0.00286404	0.00330752	0.00376414	0.00337737	0.0036115	0.00389974	0.00338428	0.00369628	0.00376256	0.00368654	0.00350081	0.00408399	0.00400051	0.00405492	0.00419364
148	tyrosine	0.00276947	0.00261552	0.00254341	0.00217231	0.00233446	0.00218144	0.00247944	0.00221995	0.00269046	0.00214104	0.00215048	0.00237926	0.00170261	0.0017456	0.00168249
149	unknown_87	0.00137125	0.00158254	0.00149972	0.00138285	0.00145659	0.00117767	0.00140518	0.00115476	0.00130703	0.00116463	0.00127975	0.00135146	0.00125315	0.00123992	0.00130685
150	phenylalanine	0.00224168	0.00213282	0.00190566	0.00176694	0.00188171	0.00182643	0.00195167	0.00189743	0.00209647	0.00172686	0.00191686	0.00189593	0.00151521	0.00154613	0.00158867
151	phenylalanine	0.00147704	0.00144699	0.00144426	0.00143566	0.00145947	0.00135028	0.00136652	0.00157434	0.00138526	0.00136682	0.00160663	0.00144538	0.00132298	0.00140772	0.00133039
152	phenylalanine	0.00161611	0.0014839	0.00140012	0.00121788	0.00143077	0.00127208	0.00134058	0.00134666	0.00148417	0.0012446	0.00130966	0.00134065	0.00114365	0.00118398	0.00107729
153	unknown_88	0.00076384	0.00077709	0.00072014	0.00069051	0.00075312	0.00069635	0.00070928	0.00063357	0.00074881	0.00066425	0.00072678	0.00066482	0.00067343	0.00072109	0.00066166
154	unknown_89	0.0007841	0.00071225	0.00072963	0.00070026	0.00070911	0.00060678	0.00058793	0.00061001	0.0005847	0.00074947	0.0006513	0.00064706	0.00080991	0.00066655	0.0005752
155	unknown_90	0.00067691	0.00068518	0.00067043	0.00058825	0.00070086	0.00063413	0.00061475	0.000566	0.00068894	0.00059412	0.00059132	0.0005624	0.00055777	0.00055704	0.00048985
156	histidine	0.00243713	0.00283422	0.00321253	0.00285747	0.00313326	0.00339741	0.00277679	0.00308049	0.00318692	0.00320241	0.00300206	0.00368456	0.00357147	0.00342125	0.00365815
157	unknown_91	0.00129205	0.00152244	0.00146995	0.00135267	0.00141397	0.00136536	0.00158902	0.0013112	0.00134987	0.00135632	0.00133707	0.00143632	0.00135014	0.00152098	0.00135019
158	unknown_92	0.00062115	0.00065817	0.00064867	0.00063609	0.00073336	0.00065517	0.00069495	0.00064638	0.00061861	0.00070412	0.00065761	0.00061994	0.00065386	0.00074385	0.00064053
159	unknown_93	0.00082661	0.00073832	0.00079218	0.00073225	0.00075339	0.00069215	0.0007474	0.00072804	0.0007428	0.00076036	0.00069103	0.00071495	0.00072511	0.00073444	0.00075494
160	unknown_94	0.00182011	0.00172683	0.00146296	0.00160925	0.00148759	0.00142523	0.00162023	0.00150938	0.00128245	0.00150469	0.00136776	0.00134592	0.00143374	0.00143461	0.00123019
161	GTP	0.00084538	0.00085467	0.00091626	0.00082507	0.00078542	0.00076566	0.00090264	0.00079642	0.00080555	0.0008669	0.00088542	0.0008823	0.00092378	0.00091118	0.00072776
162	unknown_95	0.00109931	0.00105432	0.00092423	0.00099551	0.00094903	0.00083978	0.00095348	0.00078489	0.00089964	0.00099529	0.00092692	0.00086401	0.00088679	0.00088931	0.0009025
163	unknown_96	0.0008645	0.00086286	0.00085346	0.00079456	0.00084699	0.0007819	0.00082442	0.00069639	0.00076379	0.0007574	0.00068275	0.00083847	0.00081065	0.00074064	0.00082094
164	ATP	0.00261192	0.00265041	0.00285894	0.00269947	0.00269665	0.00280079	0.00265365	0.00265789	0.00252053	0.00289219	0.00273649	0.00266451	0.00300456	0.00316422	0.00292328
165	unknown_97	0.00047531	0.00047556	0.00043229	0.00050716	0.00046815	0.00040072	0.00051937	0.00033935	0.00034945	0.00043746	0.00040703	0.00034141	0.00053616	0.0004045	0.00043
166	guanine	0.0003762	0.00042413	0.00046467	0.00040673	0.00049465	0.0004159	0.00044904	0.00033766	0.00044471	0.00045796	0.00040683	0.00045218	0.0004627	0.00047339	0.00039785
167	IMP	0.00045479	0.0004754	0.0004589	0.00055685	0.00054754	0.00049259	0.00047407	0.00052507	0.00044463	0.00048712	0.00034937	0.00040546	0.00038717	0.00041117	0.0004238
168	unknown_98	0.00045073	0.00048145	0.00049666	0.00046773	0.00048652	0.00044036	0.00043386	0.00034919	0.00046854	0.00050518	0.0003651	0.00039554	0.00041127	0.00038952	0.00037221
169	unknown_99	0.00047067	0.00040353	0.00043852	0.00051878	0.00050157	0.00036129	0.00043055	0.00035124	0.00040057	0.00037301	0.00038618	0.00041621	0.00035688	0.00037474	0.00031691
170	unknown_100	0.00038896	0.00038953	0.00033384	0.00026395	0.00034	0.00031194	0.0003486	0.00029852	0.00038077	0.00027223	0.00030349	0.00040723	0.00027283	0.000309	0.00032469
171	AMP	0.00035753	0.00043077	0.00047373	0.00039681	0.00046887	0.00048711	0.00038124	0.00042222	0.00051765	0.00042288	0.00043897	0.00045021	0.00050764	0.00043299	0.00027806
172	ATP	0.00448444	0.00448067	0.00474017	0.0045445	0.00432385	0.00464285	0.0045208	0.00444074	0.00413189	0.00480598	0.00457941	0.00456926	0.00516528	0.00529542	0.004799
173	ADP	0.00065664	0.00074787	0.0008567	0.00077206	0.00085533	0.00088746	0.00071734	0.00078514	0.00080445	0.00083191	0.00081808	0.00073829	0.00083076	0.00080628	0.00093757

## Sheet: result
Table Sx
Compound_ID	Compound_Name	p_value	Period	Phase	p_value_24	Phase_24	ANOVA_p_value
1	isoleucine	0.0960423	28	15.8667	0.225419	15.1667	0.0468801
2	isoleucine	0.0553852	28	15.4	0.120338	15.1667	0.0270554
3	isoleucine, leucine	0.058872	24	14.8	0.0585132	14.6667	0.0166344
4	leucine	0.0782135	21	14.35	0.111538	13.8333	6.58401e-06
5	leucine	0.0733401	21	14.35	0.112531	14.1667	0.000123062
6	valine	0.126184	28	10.2667	0.185891	12	3.53333e-08
7	isoleucine	0.233007	20	14.3333	0.367445	12.1667	4.44781e-05
8	valine	0.212867	28	9.8	0.309202	12	4.18374e-05
9	unknown_1	0.0965501	28	19.6	0.329071	19.1667	0.018643
10	unknown_2	0.402783	28	20.0667	0.483544	19.8333	0.455458
11	unknown_3	0.29246	20	19	0.603457	19	0.166587
12	unknown_4	0.170474	20	16.3333	0.445404	15.5	0.0483217
13	lactate	0.00356398	25	7.91667	0.00590077	8	0.107308
14	threonine	0.00239256	22	15.4	0.0136333	15.8333	0.00042264
15	lactate	0.000118198	25	7.91667	0.000283363	8	0.0306221
16	threonine	0.00146578	23	15.7167	0.00213478	16	0.000755604
17	unknown_5	0.336036	28	19.1333	0.64267	18.6667	0.160393
18	unknown_6	0.11414	28	20.5333	0.218937	20	0.0143641
19	unknown_7	0.101853	28	16.3333	0.30417	14.8333	0.235315
20	unknown_8	0.0634514	28	20.5333	0.220172	19.6667	0.0293765
21	alanine	0.0027198	27	4.95	0.0191662	5.5	0.733881
22	leucine, valine, lysine	0.00895449	28	16.8	0.0627769	16	0.0736901
23	acetate	0.353954	20	7.33333	0.971787	6.83333	0.961099
24	unknown_9	0.0893606	28	18.6667	0.369606	17.5	0.427224
25	unknown_10	0.000648523	28	16.8	0.0435437	16.1667	0.39121
26	unknown_11	0.189488	28	4.66667	0.560283	6	0.121743
27	unknown_12	0.212126	28	6.06667	0.540934	8	0.000107043
28	glutamate	0.0635141	21	15.05	0.0892532	15.1667	0.290166
29	unknown_13	0.517231	20	6	0.795295	9.16667	0.749643
30	glutamate	0.000504477	22	12.1	0.0014823	12.1667	0.0633083
31	unknown_14	0.288865	20	19	0.512091	23.6667	0.01464
32	glutamate	0.00797345	25	16.25	0.00840721	16.3333	0.533474
33	glutamine, glutamate	0.344928	20	17.3333	0.864643	22.6667	0.370181
34	unknown_15	0.342274	28	5.13333	0.775362	7	0.0120391
35	unknown_16	0.00076051	23	1.53333	0.000901658	1.16667	0.343476
36	unknown_17	0.344597	20	15	0.669425	11	0.00980673
37	unknown_18	0.0787652	28	12.1333	0.113945	12.6667	0.0421427
38	unknown_19	0.0601551	28	14.4667	0.135799	13.5	0.676575
39	unknown_20	0.0263058	28	16.8	0.16199	16	0.410917
40	glutamate	0.115405	20	14.3333	0.292379	13.1667	0.548181
41	glutamate	0.00244763	28	1.66667	0.0101888	23.5	0.507388
42	unknown_21	0.0794963	28	21.4667	0.248127	21.1667	0.103257
43	succinate	0.0721999	28	3.26667	0.178728	3.83333	0.768207
44	unknown_22	0.0148988	25	20.8333	0.0170478	20.5	0.159985
45	glutamine	0.0183261	22	21.2667	0.0261651	22.6667	0.00161289
46	glutamine	0.0288019	28	2.6	0.0405467	23.6667	0.0115805
47	unknown_23	0.152319	28	0.466667	0.271428	0.666667	0.0029825
48	unknown_24	0.250026	28	4.66667	0.658029	5.5	0.00212799
49	unknown_25	0.119339	20	18.3333	0.308657	20.8333	0.283065
50	unknown_26	0.200282	28	4.66667	0.559318	5.83333	0.00314895
51	unknown_27	0.111644	28	2.6	0.14531	23.3333	0.581958
52	unknown_28	0.18683	28	6.06667	0.491135	7.5	0.000959991
53	aspartate	0.331818	28	4.66667	0.727955	6	0.00269681
54	aspartate	0.0920217	28	3.26667	0.321747	3.66667	0.00277626
55	unknown_29	0.150962	28	4.2	0.476905	5.16667	0.00150629
56	unknown_30	0.0148674	25	1.25	0.0161112	1.66667	0.034149
57	aspartate	0.00746475	28	1.86667	0.0718199	3.16667	0.904756
58	unknown_31	0.325323	28	4.66667	0.771619	5.5	0.402367
59	aspartate	0.0310633	28	3.53333	0.0704549	0.666667	0.000823239
60	citrate	0.0880054	28	0.733333	0.122257	0	0.00666181
61	unknown_32	0.0501826	28	9.33333	0.132817	10.3333	0.057044
62	unknown_33	0.0982368	20	19.3333	0.119628	19.6667	0.321885
63	unknown_34	0.0496825	25	20	0.0519155	19.6667	0.0256236
64	aspartate	0.044478	20	17.6667	0.28147	18.5	0.202007
65	asparagine	0.0186276	20	2	0.105699	0	0.54534
66	asparagine	0.0246677	20	2	0.1177	23.8333	0.531422
67	unknown_35	0.0114662	20	3	0.0369236	2	0.729926
68	unknown_36	0.246473	28	17.7333	0.608221	16.1667	0.375758
69	creatine	0.0428037	20	6.33333	0.306157	4.66667	0.0434319
70	phosphocreatine	0.0125902	28	20.5333	0.108296	19.5	0.000844498
71	unknown_37	0.131397	28	1.4	0.206998	1.83333	0.673564
72	unknown_38	0.00172732	20	3	0.0477353	1.33333	0.623353
73	unknown_39	0.110828	28	3.73333	0.367865	4.33333	0.151127
74	unknown_40	0.0655448	28	6.06667	0.257597	7.16667	0.00697903
75	unknown_41	0.00282304	25	6.25	0.00606809	6.5	0.892575
76	unknown_42	0.159927	20	5	0.402335	1.66667	0.000118815
77	carnitine	0.0314664	28	2.6	0.0614662	0	0.0365069
78	unknown_43	0.0145428	28	18.6667	0.0559131	18	0.0438554
79	betaine	0.0699725	28	6.06667	0.255551	7.33333	0.026525
80	taurine	0.138711	28	6.06667	0.338206	7.66667	0.201986
81	unknown_44	0.0622122	20	19	0.339526	21.1667	0.797448
82	taurine, glucose	0.19021	28	20.0667	0.501602	20	0.00387126
83	glucose	0.148702	28	20.0667	0.436795	19.8333	0.000206269
84	glucose	0.153155	28	20.5333	0.451946	20	0.000217625
85	unknown_45	0.183632	20	4.33333	0.254595	0.666667	0.0759713
86	glucose	0.335632	28	21.4667	0.584276	23.1667	0.000823298
87	glycine	0.0448979	20	4.33333	0.158092	2	0.088912
88	unknown_46	0.031925	21	3.15	0.0436476	1.16667	0.13952
89	unknown_47	0.00270444	28	2.6	0.0116814	0.5	0.276833
90	unknown_48	0.0919372	28	22.4	0.240693	21.8333	0.150427
91	unknown_49	0.119555	28	7	0.346976	8.83333	0.00929914
92	unknown_50	0.272205	28	7	0.546268	9.83333	0.0103633
93	unknown_51	0.298076	28	6.06667	0.673689	8.33333	0.00267105
94	unknown_52	0.000769321	22	18.3333	0.0114127	18.8333	0.484261
95	glucose	0.112585	28	20.0667	0.38673	19.5	3.72796e-05
96	unknown_53	0.134288	28	21	0.396899	20.6667	0.00191516
97	glucose, leucine + ?	0.161967	28	20.5333	0.469329	20	0.00216657
98	glutamate	0.0112439	20	13	0.0389227	12.6667	0.0413266
99	glutamine, glutamate, glucose, alanine	0.0894103	28	20.0667	0.356796	19.1667	0.717964
100	glutamate, glucose, alanine	0.135536	28	13.0667	0.210632	12.1667	0.817117
101	glutamine	0.00117203	27	23.85	0.00366373	22.3333	0.303519
102	unknown_54	0.179541	28	7.93333	0.222044	9.33333	0.471696
103	unknown_55	0.300335	28	2.13333	0.40229	0.166667	0.79454
104	unknown_56	0.013733	28	4.66667	0.126154	5.66667	0.0723219
105	unknown_57	0.0373848	21	8.05	0.079335	8	0.804549
106	unknown_58	0.180888	28	19.6	0.52938	19.3333	0.000332115
107	unknown_59	0.148043	20	5	0.535902	2.66667	0.633507
108	unknown_60	0.171793	28	20.0667	0.501624	19.5	0.00217597
109	betaine	0.059583	28	6.06667	0.215408	7.33333	0.0211612
110	unknown_61	0.214219	28	20.0667	0.587466	19.5	0.0152932
111	creatine	0.0301539	20	7	0.258296	5.5	0.0560617
112	unknown_62	0.105078	28	7.46667	0.262237	9.33333	0.0875349
113	phosphocreatine	0.0143563	28	20.5333	0.102846	19.5	0.000852798
114	unknown_63	0.0774432	21	16.45	0.121124	17.6667	0.210783
115	unknown_64	0.196906	28	18.6667	0.561263	17.6667	0.0265878
116	unknown_65	0.271895	28	19.1333	0.695646	18.5	0.00208901
117	unknown_66	0.192937	28	19.6	0.559034	19.1667	0.00824645
118	unknown_67	0.264696	28	18.6667	0.685475	17.5	0.0244515
119	unknown_68	0.229267	28	15.8667	0.453215	13.5	0.218684
120	unknown_69	0.0527848	28	7	0.172575	8.33333	0.0360987
121	lactate	1.23947e-05	22	9.53333	0.00197185	9.33333	0.000754066
122	unknown_70	0.0448307	20	6	0.265242	4	0.169768
123	lactate	0.0173083	25	7.91667	0.0173995	8	0.0345707
124	unknown_71	0.290457	28	19.6	0.672905	20	0.03824
125	unknown_72	0.194436	28	20.5333	0.456767	20.6667	0.0197961
126	threonine	0.0160117	25	16.25	0.0195824	16	0.00503947
127	unknown_73	0.30708	20	4	0.575515	22.8333	0.585151
128	unknown_74	0.260527	20	6	0.591251	6.33333	0.0328504
129	unknown_75	0.19608	20	7	0.616271	7.16667	0.0921118
130	ATP	0.225951	28	21.9333	0.412771	22.1667	0.00785102
131	unknown_76	0.207933	28	6.53333	0.53008	8	0.810123
132	ATP	0.203113	20	4	0.439446	0	0.0092448
133	glucose	0.216746	28	20.0667	0.55493	20	0.000591531
134	unknown_77	0.069967	28	20.0667	0.289073	19.5	0.760326
135	unknown_78	0.0239992	20	2.66667	0.0771298	1.5	0.26067
136	glucose	0.115559	28	20.0667	0.381124	19.5	7.6512e-05
137	unknown_79	0.0797557	20	17	0.15456	17.1667	0.219466
138	unknown_80	0.0235045	20	19.3333	0.149316	20.3333	0.936657
139	unknown_81	0.0624343	20	0	0.179885	20.5	0.695262
140	unknown_82	0.0121977	28	1.4	0.0787187	2.66667	0.733926
141	unknown_83	0.00151742	22	1.1	0.00196691	0.333333	0.104514
142	unknown_84	0.0271178	20	0.666667	0.11274	23.1667	0.522457
143	ATP	0.074599	28	23.8	0.118625	23.3333	0.00548623
144	unknown_85	0.0342928	28	0.933333	0.0771438	1.83333	0.419383
145	tyrosine	0.390543	20	15.6667	0.783613	10.3333	0.00100143
146	unknown_86	0.0780494	28	4.2	0.338175	5.16667	0.390638
147	histidine	0.33225	28	19.6	0.753391	20	0.0823978
148	tyrosine	0.290175	20	15	0.611503	11.8333	0.00011148
149	unknown_87	0.144608	28	2.33333	0.371757	2.5	0.145236
150	phenylalanine	0.265372	20	15	0.6338	12.5	0.00100322
151	phenylalanine	0.0772815	20	15.6667	0.301082	15.5	0.470613
152	phenylalanine	0.348837	20	15.3333	0.76827	11.5	0.00462178
153	unknown_88	0.132444	28	2.8	0.38628	3.16667	0.257243
154	unknown_89	0.0117185	20	1	0.0434488	23.6667	0.189141
155	unknown_90	0.164294	28	5.6	0.509328	7	0.017047
156	histidine	0.281295	28	20.5333	0.617833	20.6667	0.0850263
157	unknown_91	0.558981	28	0	0.718554	0.166667	0.95345
158	unknown_92	0.127595	20	6	0.553989	4.83333	0.828208
159	unknown_93	0.244732	28	0.466667	0.39239	0.5	0.14971
160	unknown_94	0.199684	28	3.73333	0.542023	4	0.141687
161	GTP	0.00622638	23	19.1667	0.00964895	19.3333	0.449621
162	unknown_95	0.176309	20	0	0.320671	0	0.193392
163	unknown_96	0.024289	28	1.4	0.109416	2.33333	0.183404
164	ATP	0.132597	28	23.8	0.202119	23.5	0.00713036
165	unknown_97	8.80941e-05	25	2.91667	0.000195848	3.16667	0.567019
166	guanine	0.148489	20	3.33333	0.371586	0	0.87921
167	IMP	0.000687177	28	7	0.0315775	7.5	0.0191905
168	unknown_98	0.149747	28	4.66667	0.448282	5	0.21264
169	unknown_99	0.091589	28	5.6	0.316686	6.5	0.115788
170	unknown_100	0.190289	20	16.3333	0.649555	18	0.364061
171	AMP	0.0446099	28	9.8	0.102312	10.5	0.937983
172	ATP	0.0721882	28	23.3333	0.151507	22.8333	0.00802752
173	ADP	0.0995903	20	5.33333	0.471059	3.66667	0.338613
