# Supplementary material for: Integrative Analysis of Circadian Transcriptome and Metabolic Network Reveals the Role of De Novo Purine Synthesis in Circadian Control of Cell Cycle
Source: PLoS Comput Biol. 2015 Feb 25;11(2):e1004086. doi: 10.1371/journal.pcbi.1004086 (PMC4340947; doi:10.1371/journal.pcbi.1004086)
Supplement: S2 Table — (XLSX) [file pcbi.1004086.s011.xlsx]

## Sheet: 工作表1
Table S2. ZCOGs that are Linked to Circadian Metabolites
ReactionID	CpdID	Cpd_name	Symbol	Phase
rn:R02396	cpd:C00487	Carnitine	crata	12.6667
rn:R02396	cpd:C00487	Carnitine	cratb	17.3333
rn:R02397	cpd:C00487	Carnitine	bbox1	5.91667
rn:R01881	cpd:C00300	Creatine	ckbb	3.5
rn:R00181	cpd:C00130	IMP	ampd3b	13.0833
rn:R00181	cpd:C00130	IMP	LOC556578	15.3333
rn:R00961	cpd:C00130	IMP	entpd8	4.5
rn:R01126	cpd:C00130	IMP	nt5c1ba	5.16667
rn:R01126	cpd:C00130	IMP	nt5c2b	18.1667
rn:R01127	cpd:C00130	IMP	atic	4
rn:R01130	cpd:C00130	IMP	impdh1a	1.75
rn:R01130	cpd:C00130	IMP	impdh1b	15.5
rn:R01130	cpd:C00130	IMP	impdh2	23.0833
rn:R01132	cpd:C00130	IMP	hprt1	1.5
rn:R00355	cpd:C00049	L-Aspartate	got2a	7.58333
rn:R00489	cpd:C00049	L-Aspartate	zgc:163121	6.41667
rn:R00578	cpd:C00049	L-Aspartate	asns	1.08333
rn:R01397	cpd:C00049	L-Aspartate	cad	3.75
rn:R00245	cpd:C00025	L-Glutamate	aldh4a1	5
rn:R00253	cpd:C00025	L-Glutamate	glula	4.91667
rn:R00253	cpd:C00025	L-Glutamate	glulb	6.33333
rn:R00256	cpd:C00025	L-Glutamate	glsb	13.1667
rn:R00261	cpd:C00025	L-Glutamate	zgc:163121	6.41667
rn:R00355	cpd:C00025	L-Glutamate	got2a	6.5
rn:R00494	cpd:C00025	L-Glutamate	LOC569014	0.75
rn:R00573	cpd:C00025	L-Glutamate	ctps1a	23
rn:R00575	cpd:C00025	L-Glutamate	cad	3.75
rn:R00578	cpd:C00025	L-Glutamate	asns	1.08333
rn:R00694	cpd:C00025	L-Glutamate	got2a	7.58333
rn:R00707	cpd:C00025	L-Glutamate	aldh4a1	5
rn:R00708	cpd:C00025	L-Glutamate	aldh4a1	5
rn:R00734	cpd:C00025	L-Glutamate	got2a	6.5
rn:R00768	cpd:C00025	L-Glutamate	gfpt1	2.75
rn:R00894	cpd:C00025	L-Glutamate	gclc	2.25
rn:R00894	cpd:C00025	L-Glutamate	gclm	20.6667
rn:R00942	cpd:C00025	L-Glutamate	fpgs	2.08333
rn:R01956	cpd:C00025	L-Glutamate	ccbl2	5.5
rn:R02237	cpd:C00025	L-Glutamate	fpgs	2.16667
rn:R02287	cpd:C00025	L-Glutamate	ftcd	11
rn:R02433	cpd:C00025	L-Glutamate	got2a	7.58333
rn:R02619	cpd:C00025	L-Glutamate	got2a	6.5
rn:R03189	cpd:C00025	L-Glutamate	ftcd	11
rn:R03916	cpd:C00025	L-Glutamate	LOC569014	0.75
rn:R03970	cpd:C00025	L-Glutamate	LOC569014	0.75
rn:R03971	cpd:C00025	L-Glutamate	LOC569014	0.75
rn:R04171	cpd:C00025	L-Glutamate	ccbl2	5.5
rn:R04241	cpd:C00025	L-Glutamate	fpgs	2.08333
rn:R04463	cpd:C00025	L-Glutamate	pfas	4.33333
rn:R05052	cpd:C00025	L-Glutamate	got2a	7.58333
rn:R00253	cpd:C00064	L-Glutamine	glula	4.91667
rn:R00253	cpd:C00064	L-Glutamine	glulb	6.33333
rn:R00256	cpd:C00064	L-Glutamine	glsb	10.6667
rn:R00573	cpd:C00064	L-Glutamine	ctps1a	23
rn:R00575	cpd:C00064	L-Glutamine	cad	2.91667
rn:R00578	cpd:C00064	L-Glutamine	asns	1.08333
rn:R00768	cpd:C00064	L-Glutamine	gfpt1	2.75
rn:R03652	cpd:C00064	L-Glutamine	qars	23.25
rn:R04463	cpd:C00064	L-Glutamine	pfas	4.33333
rn:R00703	cpd:C00186	L-Lactate	ldhbb	16.5833
rn:R01881	cpd:C02305	Phosphocreatine	ckbb	3.5
