# Supplementary material for: Integrative Analysis of Circadian Transcriptome and Metabolic Network Reveals the Role of De Novo Purine Synthesis in Circadian Control of Cell Cycle
Source: PLoS Comput Biol. 2015 Feb 25;11(2):e1004086. doi: 10.1371/journal.pcbi.1004086 (PMC4340947; doi:10.1371/journal.pcbi.1004086)
Supplement: S3 Table — (XLS) [file pcbi.1004086.s012.xls]

## Sheet: Sheet1
Table s3. Primers Used for Real-time PCR
Gene Symbol	Forward	Reverse	Product Size	Ensemble ID
clock	AGACCACCAACCTCAACCAG	CTGTGTCGGCTGAGAGATCA	173bp	ENSDART00000025575
ppat	GCTCCTTGCTTTGACTCCAC	AGGCGTCTCTGTCATGAGGT	145bp	ENSDART00000078385
gart	CCTTTAGCCAAGGCAACATC	CAATATGGGGTCGGTGAATC	162bp	ENSDART00000073560
atic	CCCTCAGCTCTGATGCTTTC	GGCCTTGACAACCACTTCAT	179bp	ENSDART00000022307
pfas	CGGTTTGAATCGAGGTTTGT	GCCTCAGGAGAACGAAACTG	194bp	ENSDART00000012581
impdh1a	CATTGCAGGAATTCAACACG	GAACTCCACCCTCAACCTGA	191bp	ENSDART00000017619
impdh1b	TCTGGGGTTGATATGGTGGT	CCTGCAGCTCTGGGTACTTC	160bp	ENSDART00000066973
impdh2	TGCCGTCTGCTGTTTGTATC	CCGGAGTGAAAATGGTCTGT	163bp	ENSDART00000009178
gapdh	TGCTGGTATTGCTCTCAACG	GCCATCAGGTCACATACACG	153bp	ENSDART00000063800
β-actin	CTCTTCCAGCCTTCCTTCCT	GCACTGTGTTGGCATACAGG	175bp	ENSDART00000054987
per1b	CTTCGGAGACCTGAGCAAAC	CTGCTGCTGGATAATCACGA	173bp	ENSDART00000011082
rpe65a	AACCCGAGGTGCTTTTCTCT	CAGGGACGAAATGGTTGAGT	183bp	ENSDART00000004533
dhfr	CTGTTTGTAACCCGCATCCT	TGAACACCATTGTCCTCCTG	191bp	ENSDART00000010041
bcat1	GATCAGGACTGGGTTCCTCA	AGCCCACAGGACTGAGAATG	193bp	ENSDART00000067005
psat1	TTGGCAAGGCTTTAAAGGAA	GCCATTGTTCCTGATCCACT	197bp	ENSDART00000023983
phgdh	CGGAGTTCCTGTCCTCCATA	GCCCATGCAGTACCACTTCT	170bp	ENSDART00000012938
