# Supplementary material for: Integrative Analysis of Circadian Transcriptome and Metabolic Network Reveals the Role of De Novo Purine Synthesis in Circadian Control of Cell Cycle
Source: PLoS Comput Biol. 2015 Feb 25;11(2):e1004086. doi: 10.1371/journal.pcbi.1004086 (PMC4340947; doi:10.1371/journal.pcbi.1004086)
Supplement: S2 Dataset — (XLSX) [file pcbi.1004086.s014.xlsx]

## Sheet: 工作表1
Dataset s2: 283 ZCOGs are in Common between Adult and Larval ZCOGs
Gene Symbol	Gene description
abcc4	ATP-binding cassette, sub-family C (CFTR/MRP), member 4
abhd2a	abhydrolase domain containing 2a
adkb	adenosine kinase b
ak5l	adenylate kinase 5, like
aldh4a1	aldehyde dehydrogenase 4 family, member A1
alg1	asparagine-linked glycosylation 1 homolog (yeast, beta-1,4-mannosyltransferase)
anxa4	annexin A4
apaf1	apoptotic protease activating factor 1
arntl1a	aryl hydrocarbon receptor nuclear translocator-like 1a
arntl1b	aryl hydrocarbon receptor nuclear translocator-like 1b
arntl2	aryl hydrocarbon receptor nuclear translocator-like 2
asb1	ankyrin repeat and SOCS box-containing 1
atf6b	activating transcription factor 6 beta
bada	BCL2-antagonist of cell death a
bcl2l1	bcl2-like 1
bco2b	beta-carotene oxygenase 2b
bco2l	beta-carotene 15, 15-dioxygenase 2, like
bcor	BCL6 co-repressor
bhlhe40	basic helix-loop-helix family, member e40
bhlhe41	basic helix-loop-helix family, member e41
btbd10a	BTB (POZ) domain containing 10a
c1qtnf1	C1q and tumor necrosis factor related protein 1
c21orf59	c21orf59 homolog (H. sapiens)
cad	carbamoyl-phosphate synthetase 2, aspartate transcarbamylase, and dihydroorotase
camk2n2	calcium/calmodulin-dependent protein kinase II inhibitor 2
casp9	caspase 9, apoptosis-related cysteine protease
cat	catalase
cbr1	carbonyl reductase 1
cbx4	chromobox homolog 4 (Pc class homolog, Drosophila)
cd9a	CD9 antigen (p24) a
chmp1b	chromatin modifying protein 1B
cox17	COX17 cytochrome c oxidase assembly homolog (S. cerevisiae)
cry-dash	cryptochrome DASH
cry1b	cryptochrome 1b
cry2a	cryptochrome 2a
cry2b	cryptochrome 2b
cry3	cryptochrome 3
cry4	cryptochrome 4
cry5	cryptochrome 5
csnk1db	casein kinase 1, delta b
csnk1e	casein kinase 1, epsilon
cspg5b	chondroitin sulfate proteoglycan 5b
ctsc	cathepsin C
cuedc1a	CUE domain containing 1a
cyp1b1	cytochrome P450, family 1, subfamily B, polypeptide 1
cyp2ad3	cytochrome P450, family 2, subfamily AD, polypeptide 3
cyp2ad6	cytochrome P450, family 2, subfamily AD, polypeptide 6
cyp2n13	cytochrome P450, family 2, subfamily N, polypeptide 13
cyp2p6	cytochrome P450, family 2, subfamily P, polypeptide 6
dbpb	D site of albumin promoter (albumin D-box) binding protein b
dcaf5	ddb1 and cul4 associated factor 5
ddb2	damage-specific DNA binding protein 2
dedd1	death effector domain-containing 1
deptor	DEP domain containing MTOR-interacting protein
dnajb1a	DnaJ (Hsp40) homolog, subfamily B, member 1a
dnajb1b	DnaJ (Hsp40) homolog, subfamily B, member 1b
dnajc11	DnaJ (Hsp40) homolog, subfamily C, member 11
dnm3	dynamin 3
dph5	DPH5 homolog (S. cerevisiae)
ecsit	ECSIT homolog (Drosophila)
efna1b	ephrin A1b
eif4e3	eukaryotic translation initiation factor 4E family member 3
ephx1	epoxide hydrolase 1, microsomal (xenobiotic)
etv5b	ets variant 5b
exoc1	exocyst complex component 1
exog	nuclease EXOG, mitochondrial-like
fam102ba	family with sequence similarity 102, member B, a
fam107b	family with sequence similarity 107, member B
fam169aa	family with sequence similarity 169, member Aa
fam188a	family with sequence similarity 188, member A
fbxo25	F-box protein 25
fgd	faciogenital dysplasia
fth1b	ferritin, heavy polypeptide 1b
fubp1	far upstream element (FUSE) binding protein 1
fus	fusion (involved in t(12;16) in malignant liposarcoma)
gabrr1	gamma-aminobutyric acid (GABA) receptor, rho 1
gbp	glycogen synthase kinase binding protein
glra4b	glycine receptor, alpha 4b
gpr137ba	G protein-coupled receptor 137ba
gpr22	G protein-coupled receptor 22
gsto2	glutathione S-transferase omega 2
gstp1	glutathione S-transferase pi 1
gxylt1b	glucoside xylosyltransferase 1b
h1fx	H1 histone family, member X
hccs	holocytochrome c synthase
hig1	hypoxia induced gene 1
hnrnpa0b	heterogeneous nuclear ribonucleoprotein A0b
hrasb	#NAME?
hsd17b3	hydroxysteroid (17-beta) dehydrogenase 3
hsp90aa1.1	heat shock protein 90, alpha (cytosolic), class A member 1, tandem duplicate 1
hsp90aa1.2	heat shock protein 90, alpha (cytosolic), class A member 1, tandem duplicate 2
hspa4a	heat shock protein 4a
hspb6	heat shock protein, alpha-crystallin-related, b6
hspe1	heat shock 10 protein 1 (chaperonin 10)
id4	inhibitor of DNA binding 4
ildr2	immunoglobulin-like domain containing receptor 2
im:7142942	im:7142942
im:7150988	im:7150988
im:7152348	im:7152348
impdh1b	inosine 5'-phosphate dehydrogenase 1b
impdh2	IMP (inosine monophosphate) dehydrogenase 2
itm2cb	integral membrane protein 2Cb
ivns1abpb	influenza virus NS1A binding protein b
jag1a	jagged 1a
jdp2	Jun dimerization protein 2
kat7	K(lysine) acetyltransferase 7
kcnip3a	Kv channel interacting protein 3a, calsenilin
kcnip3b	Kv channel interacting protein 3b, calsenilin
keap1a	kelch-like ECH-associated protein 1a
kri1	KRI1 homolog
ldhd	lactate dehydrogenase D
ldlrap1a	low density lipoprotein receptor adaptor protein 1a
LOC100007990	solute carrier family 7 (cationic amino acid transporter, y+ system), member 8-like
LOC100332005	uncharacterized LOC100332005
LOC100333650	nucleolar pre-ribosomal-associated protein 1-like
LOC557394	G-protein coupled receptor 26-like
LOC557524	serine/threonine-protein kinase SBK1-like
LOC559239	uncharacterized LOC559239
LOC567075	uncharacterized LOC567075
LOC568355	c-type lectin domain family 11 member A-like
LOC568678	PAP-associated domain-containing protein 5-like
LOC568811	protein kinase C and casein kinase substrate in neurons protein 3-like
LOC569779	Heavy chain, Unconventional Myosin family member (hum-6)-like
LOC570074	WD40 repeat-containing protein SMU1-like
LOC796407	RIP140-A
loh12cr1	loss of heterozygosity, 12, chromosomal region 1 homolog (human)
lrata	lecithin retinol acyltransferase a (phosphatidylcholine--retinol O-acyltransferase a)
lrrc57	leucine rich repeat containing 57
map1aa	microtubule-associated protein 1Aa
marcksl1a	MARCKS-like 1a
mat1a	methionine adenosyltransferase I, alpha
mc5ra	melanocortin 5a receptor
mcm6	MCM6 minichromosome maintenance deficient 6, mitotin (S. cerevisiae)
meis3	myeloid ecotropic viral integration site 3
mfsd4a	major facilitator superfamily domain containing 4a
mgea5	meningioma expressed antigen 5 (hyaluronidase)
micall2a	mical-like 2a
mid1ip1l	MID1 interacting protein 1, like
mmp14a	matrix metalloproteinase 14a (membrane-inserted)
mob1bb	MOB kinase activator 1Bb
mob2b	MOB kinase activator 2b
mpv17l2	MPV17 mitochondrial membrane protein-like 2
msh2	mutS homolog 2 (E. coli)
msrb1a	methionine sulfoxide reductase B1a
mtr	5-methyltetrahydrofolate-homocysteine methyltransferase
mxd3	MAX dimerization protein 3
mxra8a	matrix-remodelling associated 8a
mycb	myelocytomatosis oncogene b
mycl1b	v-myc myelocytomatosis viral oncogene homolog 1, lung carcinoma derived (avian) b
myh11a	myosin, heavy polypeptide 11, smooth muscle a
mylipb	myosin regulatory light chain interacting protein b
ndrg4	N-myc downstream regulated gene 4
nek4	NIMA (never in mitosis gene a)-related kinase 4
nfil3	nuclear factor, interleukin 3 regulated
nfil3-5	nuclear factor, interleukin 3 regulated, member 5
nfil3-6	nuclear factor, interleukin 3 regulated, member 6
nfybb	nuclear transcription factor Y, beta b
nmnat2	nicotinamide nucleotide adenylyltransferase 2
nr1d1	nuclear receptor subfamily 1, group d, member 1
nr1d4a	nuclear receptor subfamily 1, group D, member 4a
nrip1b	nuclear receptor interacting protein 1b
numbl	numb homolog (Drosophila)-like
oaz2b	ornithine decarboxylase antizyme 2b
opn3	opsin 3
palm1b	paralemmin 1b
pard6gb	par-6 partitioning defective 6 homolog gamma B (C. elegans)
parp12b	poly (ADP-ribose) polymerase family, member 12b
pcm1	pericentriolar material 1
per1a	period homolog 1a (Drosophila)
per1b	period homolog 1b (Drosophila)
per3	period homolog 3 (Drosophila)
pgam1a	phosphoglycerate mutase 1a
phyhd1	phytanoyl-CoA dioxygenase domain containing 1
phyhipla	phytanoyl-CoA 2-hydroxylase interacting protein-like a
pik3r1	phosphoinositide-3-kinase, regulatory subunit 1 (p85 alpha)
pip5k1ba	phosphatidylinositol-4-phosphate 5-kinase, type I, beta a
pip5k1bb	phosphatidylinositol-4-phosphate 5-kinase, type I, beta b
pipox	pipecolic acid oxidase
plk3	polo-like kinase 3 (Drosophila)
podxl	podocalyxin-like
polr1a	polymerase (RNA) I polypeptide A
polr1b	polymerase (RNA) I polypeptide B
ppapdc3	phosphatidic acid phosphatase type 2 domain containing 3
ppdpfb	pancreatic progenitor cell differentiation and proliferation factor b
ppp1r3cb	protein phosphatase 1, regulatory (inhibitor) subunit 3Cb
ppp1r3da	protein phosphatase 1, regulatory (inhibitor) subunit 3D a
prf1.5	perforin 1.5
psap	prosaposin
ptges3a	prostaglandin E synthase 3a (cytosolic)
pygmb	phosphorylase, glycogen (muscle) b
quo	quattro
ralgps1	Ral GEF with PH domain and SH3 binding motif 1
rasgef1ba	RasGEF domain family, member 1Ba
rasl11b	RAS-like, family 11, member B
rassf1	Ras association (RalGDS/AF-6) domain family 1
rbm4.3	RNA binding motif protein 4.3
rbp4	retinol binding protein 4, plasma
rftn2	raftlin family member 2
rimkla	ribosomal modification protein rimK-like family member A
ripply2	ripply2
rnd3b	Rho family GTPase 3b
rorab	RAR-related orphan receptor A, paralog b
rpap2	RNA polymerase II associated protein 2
rrbp1a	ribosome binding protein 1 homolog a (dog)
rrh	retinal pigment epithelium-derived rhodopsin homolog
rrs1	RRS1 ribosome biogenesis regulator homolog (S. cerevisiae)
s1pr4	sphingosine-1-phosphate receptor 4
scube2	signal peptide, CUB domain, EGF-like 2
serac1	serine active site containing 1
serp2	stress-associated endoplasmic reticulum protein family member 2
serpinh1b	serpin peptidase inhibitor, clade H (heat shock protein 47), member 1b
sh3bgrl2	SH3 domain binding glutamic acid-rich protein like 2
shmt1	serine hydroxymethyltransferase 1 (soluble)
si:ch211-132b12.7	si:ch211-132b12.7
si:ch211-191a24.4	si:ch211-191a24.4
si:ch211-195b13.1	si:ch211-195b13.1
si:ch211-242e8.1	si:ch211-242e8.1
si:ch211-284a13.1	si:ch211-284a13.1
si:dkey-11e23.5	si:dkey-11e23.5
si:dkey-177p2.5	si:dkey-177p2.5
si:dkey-177p2.6	si:dkey-177p2.6
si:dkey-211e20.10	si:dkey-211e20.10
si:dkey-222f8.3	si:dkey-222f8.3
si:dkey-256h2.1	si:dkey-256h2.1
slc16a9b	solute carrier family 16 (monocarboxylic acid transporters), member 9b
slc25a1a	solute carrier family 25 (mitochondrial carrier; citrate transporter), member 1a
slc25a22	solute carrier family 25 (mitochondrial carrier: glutamate), member 22
slc25a32a	solute carrier family 25, member 32a
slc25a33	solute carrier family 25, member 33
slc30a5	solute carrier family 30 (zinc transporter), member 5
slc38a6	solute carrier family 38, member 6
slc43a2a	solute carrier family 43, member 2a
slco1c1	solute carrier organic anion transporter family, member 1C1
slmo2	slowmo homolog 2 (Drosophila)
smad1	MAD homolog 1 (Drosophila)
smad3a	MAD homolog 3a (Drosophila)
sptlc2b	serine palmitoyltransferase, long chain base subunit 2b
stk17a	serine/threonine kinase 17a
stk25a	serine/threonine kinase 25a
stxbp5a	syntaxin binding protein 5a (tomosyn)
sult1st6	sulfotransferase family 1, cytosolic sulfotransferase 6
syn2b	synapsin IIb
syt13	synaptotagmin XIII
tcirg1	T-cell, immune regulator 1, ATPase, H+ transporting, lysosomal V0 subunit A3
tcp11l2	t-complex 11 (mouse)-like 2
tefa	thyrotroph embryonic factor a
tefb	thyrotroph embryonic factor b
timm17a	translocase of inner mitochondrial membrane 17 homolog A (yeast)
timp2a	tissue inhibitor of metalloproteinase 2a
tlcd1	TLC domain containing 1
tmem38b	transmembrane protein 38B
tmem50a	transmembrane protein 50A
tnfsf10	tumor necrosis factor (ligand) superfamily, member 10
tspan2	tetraspanin 2
tspan3b	tetraspanin 3b
txnrd1	thioredoxin reductase 1
uck2b	uridine-cytidine kinase 2b
uckl1b	uridine-cytidine kinase 1-like 1b
upp1	uridine phosphorylase 1
vta1	Vps20-associated 1 homolog (S. cerevisiae)
wnk1a	WNK lysine deficient protein kinase 1a
wu:fb51f10	wu:fb51f10
wu:fc07b10	wu:fc07b10
wu:fj84d10	wu:fj84d10
xiap	X-linked inhibitor of apoptosis
xkrx	XK, Kell blood group complex subunit-related, X-linked
ypel3	yippee-like 3
yy1b	YY1 transcription factor b
zfand5a	zinc finger, AN1-type domain 5a
zgc:110259	zgc:110259
zgc:110801	zgc:110801
zgc:153018	zgc:153018
zgc:153952	zgc:153952
zgc:163143	zgc:163143
zgc:65987	zgc:65987
zgc:73075	zgc:73075
zgc:73273	zgc:73273
zgc:73340	zgc:73340
zgc:77391	zgc:77391
zgc:77739	zgc:77739
zgc:92161	zgc:92161
znf395b	zinc finger protein 395b
znrf1	zinc and ring finger 1
