# Supplementary material for: Integrative Analysis of Circadian Transcriptome and Metabolic Network Reveals the Role of De Novo Purine Synthesis in Circadian Control of Cell Cycle
Source: PLoS Comput Biol. 2015 Feb 25;11(2):e1004086. doi: 10.1371/journal.pcbi.1004086 (PMC4340947; doi:10.1371/journal.pcbi.1004086)
Supplement: S3 Dataset — (XLSX) [file pcbi.1004086.s015.xlsx]

## Sheet: MO_impdh1a
Dataset s3. Functional Enrichment of the Genes Affected by Impdh-specific Knock-downs
gene_short_name	Contral_FPKM	MO_impdh1a_FPKM	MO_impdh1b_FPKM	MO_impdh2_FPKM
si:ch211-24	5.15664	9.41154	3.83104	5.80785
ugt5e1	0.287089	1.08466	0.755359	0.678034
si:ch211-22	8.37954	13.489	8.21608	15.5518
prkcz	1.2009	2.60716	1.66795	0.888964
zgc:153738	0.690268	1.18347	0.636204	0.586174
zgc:153631	4.47772	1.86864	4.02562	2.55706
si:dkey-23c	3.12797	0.640039	3.97829	1.23474
suv39h1a	1.33163	0.400199	1.24472	0.550373
si:ch211-16	3.51569	8.95833	6.55371	7.25286
si:ch211-16	1.04377	1.82896	1.38905	1.34538
zgc:110353	0.931232	0.349832	0.789854	2.08479
mmp9	1.91601	4.01738	1.74931	1.52241
gnat2	0.604468	1.19897	0.366213	0.632905
upb1	9.83911	19.2438	8.02365	14.6311
si:dkey-31j	1.61617	4.27427	2.34995	0.890633
si:dkey-63d	0.390794	0.187914	1.09857	0.344572
cabp1	0.518661	1.4868	0.618786	0.483698
si:ch211-15	0.873464	3.21568	3.7572	4.51261
acot7	1.60222	5.25657	1.90903	3.01672
tp73	0.953102	2.17854	1.44439	0.739762
si:dkey-32e	0.623353	2.11773	0.525432	0.791577
zgc:77112	0.747017	1.5319	1.08618	0.774895
sult1st4	3.52718	0.567577	5.19592	2.29576
nadka	12.3958	27.4146	9.62808	32.5786
wnt5a	1.15245	2.74	1.56398	2.03228
si:ch73-250	1.42801	3.10106	3.41596	1.47235
hnrnpa3	2.73027	0.532239	2.74196	3.14472
hoxd13a	3.02596	5.40015	4.47542	3.67889
zgc:112443	4.53846	15.8164	2.84403	1.61683
mb	1.74676	5.47778	1.17789	0.788713
ankrd10b	5.0304	14.3783	4.45766	3.56927
si:dkey-265	0.747002	1.35435	0.961518	0.593862
ugt1a5	1.88357	0.673881	2.24974	0.248747
ugt1a4	1.01873	0.130261	0.971141	0.242301
si:ch211-22	1.49937	1.04352	1.69566	1.52207
si:dkey-281	0.75554	0.469788	0.530346	0.172287
zgc:101659	5.20108	1.95387	4.09636	2.68705
crygm2d13	7.67987	41.926	3.3466	1.24248
zgc:171792	0.89393	8.43163	0.333281	0.0757882
rnf17	0.859131	0.261939	1.03798	0.247015
mxc	0.346046	1.26338	0.43483	0.183635
zgc:171452	0.929022	1.95441	1.57596	1.40789
wu:fa03e10	1.0203	3.95216	1.3187	1.70761
neurod	10.5127	6.55022	10.4058	6.78878
si:dkeyp-13	1.62114	5.39987	2.6682	2.36372
txndc3	1.21693	2.45192	1.1464	1.64349
zgc:110567	2.28925	0.836599	2.07706	1.25146
atp6v0a2	2.51386	1.59577	1.55216	1.29846
si:ch211-25	29.3672	11.045	20.1073	12.1765
si:ch211-23	9.57364	3.77512	8.40518	12.3032
mir219-1	121.557	0	117.831	26.7947
wu:fi09b08	0.307285	0.151111	0.311407	1.83679
loxl2a	1.80747	4.10611	3.07648	5.39595
si:ch211-23	0.643316	1.95915	0.748318	0.519956
arr3a	0.395741	1.7217	0.237474	0.145389
hist2h2l	115.947	282.427	64.806	63.6666
zgc:165474	1.61717	4.12453	1.73707	1.22838
morn3	3.30446	5.99752	2.92054	5.82008
stc1l	0.51823	1.12136	0.627934	0.228467
vcanb	4.31597	9.83359	7.70787	4.73342
nr2f1b	10.223	6.11117	9.16399	4.58309
rilpl1	2.48409	0.722976	1.52082	1.09514
syn2b	0.555446	1.66929	0.717895	0.408123
ccl-c11b	1.53238	4.14477	1.98055	4.78526
zgc:112092	1.54745	3.48795	1.35419	0.923827
tuba7l	1.01971	0.394014	1.09436	1.00346
zgc:101564	8.32407	2.65662	7.28347	2.97694
si:ch211-86	2.37545	1.06326	2.63334	1.93573
mdm4	16.7519	5.75872	11.7927	10.0883
opn1sw2	1.20195	0.520163	0.512647	0.529891
ugt1b4	0.395175	0.852424	0.657234	1.32255
zgc:172270	0.351356	1.05594	0.510881	0.096812
pax7a	7.37812	3.62221	7.83509	3.7638
her15.1	9.51462	3.48759	8.13438	1.5472
gli2b	12.842	6.89185	16.0051	10.1099
tk1	6.94957	3.81286	3.25079	6.9915
zgc:158292	1.76504	3.87779	2.30093	1.07329
wu:fj30b09	0.777641	1.93357	1.0695	0.622664
pts	44.3902	22.3477	39.7807	22.5079
pemt	4.62651	1.87426	3.79476	1.41953
zgc:73060	0.244199	0.670993	0.338164	1.07658
mir2186	51.6473	24.8347	30.0386	11.3846
wu:fb81h03	2.23312	4.40054	3.96629	2.85846
adam8b	1.00855	1.7635	1.33314	0.656838
ngfrl	0.607262	1.51216	0.546603	0.788811
foxj1b	3.1318	5.94876	3.08838	3.63103
si:ch211-51	1.94963	0.681807	1.34009	0.918119
ppm1bb	23.6247	4.50712	22.7252	21.4783
tmie	3.0901	5.68476	1.88282	1.45961
rpe65a	1.82594	5.07598	1.10624	2.87195
zgc:91940	1.71465	0.678379	2.10391	0.837253
socs3b	5.34917	11.407	4.28345	3.6228
zgc:111868	0.275062	0.154308	0.337733	1.07116
lzts2b	0.849277	1.9568	1.96207	0.951632
zgc:112403	26.1893	65.3429	23.6402	27.5569
zgc:153607	3.92805	8.45858	3.41033	4.31048
cfdl	118.81	208.497	57.0875	182.439
si:dkey-194	1.21996	0.206821	1.06128	1.18943
zgc:113291	2.28188	5.00918	4.90475	1.53086
acap2	1.1465	0.537849	0.596337	0.585576
si:ch211-21	6.44407	11.3945	3.17286	2.9687
zgc:103568	11.1956	5.39332	7.28152	7.84812
inaa	0.383745	1.0065	0.524158	0.346046
rgra	10.0056	23.6617	7.25036	25.5626
si:dkey-71p	15.1693	5.71212	10.2668	9.01227
zgc:65960	2.51711	6.0518	2.06679	4.43879
extl2	2.08168	6.32341	4.53481	3.87322
si:ch211-13	0.571759	0.243891	0.965442	1.93115
dnajc12	5.83337	10.0467	4.83901	5.3165
zgc:153978	2.13873	8.35585	4.05997	2.16077
dyx1c1	3.04017	6.12951	3.38788	3.16604
slc30a10	1.06011	2.32975	0.97945	0.675483
vent	3.37165	1.26661	1.20008	3.16446
adra2da	1.13763	0.42488	1.09206	1.07125
hopx	33.7251	16.0306	32.8165	13.6069
im:7137886	7.20375	15.4371	5.66733	26.2736
zgc:112315	28.3265	68.9444	32.3358	39.8981
plp1a	24.5524	6.86037	15.8335	8.07965
stc2	3.2226	7.00501	2.99545	28.6576
zgc:77366	218.026	101.271	156.457	163.477
cplx2	3.43079	1.33603	2.24832	2.98239
gpr137bb	22.0529	39.31	15.9878	45.6218
zgc:162298	0.893194	0.348238	0.514811	1.38353
insb	3.98919	1.40357	1.98062	2.57367
her5	2.89277	0.843026	1.89773	1.44921
mir363	85.2317	0	44.0637	18.7877
mir19c	12.6355	0	24.4965	0
fam70a	2.17457	3.97639	2.01885	1.18147
fam198b	1.3257	3.20654	1.42442	1.37311
im:7162965	1.49755	2.82896	1.21465	1.58316
zgc:154116	25.7844	49.2826	20.4038	42.9257
igfbp7	10.1233	23.7632	8.96886	10.1256
her13	14.8241	7.09688	15.2534	7.98978
rab30	5.6469	1.32108	4.03162	3.48455
si:dkey-114	12.4532	4.15724	12.8271	11.237
mos	0.550121	1.00938	0.589392	0.765873
pih1d2	0.980198	1.70547	1.27521	1.33619
zgc:153177	2.67454	6.50017	3.21252	2.62734
zgc:162608	13.0005	23.8766	9.35153	31.2158
ccdc153	1.07947	0.0540695	0.828391	1.33846
mett10d	5.54176	13.0423	18.1396	6.79606
tbx4	0.67741	1.6626	0.766089	0.342196
lhx1a	4.26711	2.36232	1.44227	2.27415
nova2	24.8386	13.2843	19.7078	15.038
fbxo36	0.578291	1.06594	0.747423	0.594874
zgc:55621	0.532646	1.16762	0.880783	0.759721
ap1s3a	2.46306	7.10619	1.43254	1.08586
zgc:152945	5.10314	2.5057	6.24728	4.96429
mtf1	2.25279	0.721105	2.46802	1.01374
zgc:195265	1.02898	1.97916	0.531971	0.907277
dbp2	0.592068	1.01142	0.513509	0.309102
skap2	1.51624	3.31126	2.40061	2.17246
hcst	1.03483	1.77715	0.788161	0.488803
fam8a1	9.13248	4.22591	9.77208	5.61693
zgc:158741	11.4086	4.57156	16.6855	3.08836
gem	0.857762	0.412457	0.623604	1.03992
nes	11.1441	5.52558	9.72562	9.8336
mknk2a	4.40368	9.42631	6.95986	4.51781
rundc3b	1.17341	4.31728	1.37873	1.6068
gapdhs	150.329	386.376	207.831	430.337
dnase2	2.95914	7.85564	5.49785	7.2023
zgc:174938	3.98539	7.41712	4.00633	15.7805
tmem176l.4	32.5866	12.468	27.947	13.367
mcm3	22.0448	11.9316	17.1756	16.9963
pklr	18.5047	47.2128	14.8198	9.23639
zgc:110294	1.40638	4.06477	1.79837	1.17078
zgc:195050	1.01885	3.01486	0.949636	0.604652
arhgap11a	16.0274	7.37201	12.106	10.1389
mir133c	24.3113	0	0	26.7947
adpgk2	1.47617	2.74248	1.14908	1.4544
sccpdha	0.848266	0.5858	0.402386	0.477405
gch1	0.296942	1.42785	0.383787	0.545458
slc16a9a	0.510641	2.58331	1.20654	0.386927
slc22a7b	0.546499	2.35601	1.07777	1.5162
si:dkey-148	5.23564	13.5089	7.67464	7.03715
qk	1.30762	0.559865	1.6669	1.97424
spata17	1.05849	2.15336	0.92081	1.07687
zgc:162909	11.439	22.9893	6.85126	24.9043
mir203a	37.804	0	36.6453	41.6657
zgc:113142	0.680402	1.90258	0.659548	0.244534
zgc:113258	2.71282	1.07404	2.34624	1.09213
nptnb	2.31748	6.85763	2.41925	2.55421
zgc:110373	1.05949	2.20306	1.30459	1.79892
rbm28	15.4102	5.89488	13.7143	14.8119
cdh13	0.469206	1.36463	0.513513	0.316955
si:ch211-15	7.56459	4.71229	7.8792	6.44445
mlc1	1.00457	2.64527	1.13608	0.448148
smad3b	3.35992	2.1139	2.86124	2.04192
zgc:92411	2.60997	5.56056	3.28145	3.21835
mthfsd	0.463886	0.898439	1.12417	1.05095
abcc5	9.35202	18.0318	15.0379	12.6518
abcc5	13.1256	23.5403	23.0201	16.7162
tert	6.84182	2.16223	5.08045	4.08811
pdk2	1.03797	2.54546	2.03915	1.75413
slc25a32a	4.20246	1.62099	5.61331	3.93881
vps52	8.20169	3.51058	8.45624	10.1078
zgc:163047	10.2343	3.31233	9.28468	6.50754
si:ch211-21	1.00529	0.426526	0.186298	0.276996
ankrd45	3.6255	8.13199	2.74293	4.53188
mfsd2ab	7.33123	3.16651	5.66915	5.01455
zgc:92739	51.8977	28.608	42.5284	32.5228
si:dkeyp-66	2.19415	1.07093	1.61516	1.41824
pogza	6.09361	2.8996	6.19398	2.14541
sesn2	3.07328	6.03099	1.67473	18.1079
gpr19	1.57292	5.09077	2.34571	1.9241
rhoj	1.79911	3.38833	2.1509	2.90824
ppm1ab	1.49369	0.474968	1.57402	0.886863
slc10a4	1.57948	0.801692	1.46303	1.00581
serpina10a	1.91343	0.897238	2.26257	1.25636
mir203b	68.0776	0	98.9865	75.0318
sox11b	133.085	77.1188	85.6761	59.4714
si:dkey-65b	0.538012	1.30929	1.13208	1.0847
si:ch211-63	7.77948	4.21574	7.7934	9.19867
si:dkey-221	8.28663	17.6716	9.84825	14.0125
clu	4.10058	11.6898	5.14844	5.48791
trdn	3.53058	9.30565	3.76249	3.17825
clvs2	1.73973	0.688301	1.0033	1.04367
zgc:64076	0.775807	0.486014	0.889724	2.63743
pomcb	0.901985	1.93626	1.12415	2.13027
si:dkeyp-50	0.167035	0.468973	1.1313	0.360667
matn3a	0.326931	1.57205	0.839813	0.324294
tfap2b	3.9033	2.077	2.73971	1.22074
si:rp71-1h2	1.57786	0.763644	1.82745	1.49061
ctif	1.14967	2.56086	1.22915	1.62115
si:ch211-12	1.05296	3.58643	1.36092	0.870394
ddt	126.799	51.32	115.328	84.236
fam169ab	1.46486	3.73666	3.3248	6.14297
zgc:112359	0.993665	3.11356	1.25787	0.676542
zgc:153253	1.89029	0.69686	1.61247	0.777795
zgc:85869	64.1221	31.3681	44.4992	30.7496
c6	6.8246	11.3857	4.11867	5.0741
si:dkeyp-69	3.35903	11.2022	3.83377	3.8813
si:rp71-1p1	1.3298	2.93696	2.60807	1.77241
cldnd	0.311499	1.37303	0.805204	1.02996
zgc:110540	45.5734	20.2165	31.8569	29.642
zgc:55813	8.96125	15.3894	11.2757	40.3079
si:ch73-189	1.02316	0.454921	0.543453	0.200819
zgc:110053	1.2783	3.73787	0.93771	0.609244
zcchc10	20.8017	7.06178	17.1475	7.5566
mpz	2.61413	0.504758	0.853423	1.17934
irf11	0.795563	2.90981	0.639915	0.914143
dennd2d	0.772176	1.8781	0.382958	3.22609
acsm3	1.63534	0.843897	1.96413	3.27948
zgc:195170	1.50814	0.467866	1.79203	1.3941
zgc:92871	3.60699	1.66352	3.43046	1.42516
ecm2	4.91407	10.0264	4.4325	3.69582
grk4	1.42242	0.531981	0.970285	0.83612
he1b	933.866	2715.17	1437.61	1264.22
he2	15.8021	32.4748	28.452	47.9369
si:ch211-21	2.63896	0.913645	2.23065	0.604976
org	0.539738	0.299462	0.281721	1.00671
si:dkey-19f	0.867625	1.91972	1.23108	1.41359
rorcb	0.684294	0.339774	1.03824	1.4756
ahsg	0.610967	0.262308	0.465333	1.08222
tm4sf4	2.3277	5.11776	3.02827	2.90304
mcm6l	0.429276	0.18635	0.161824	1.15653
syt2a	0.887019	0.453183	0.967311	0.439933
wfdc2	2.48207	9.99563	3.60899	2.73562
c20orf20	26.4792	11.8016	22.3634	22.5117
her4.3	3.84076	0.283124	2.16007	0.399349
her4.2	5.73633	0.949587	3.28161	1.09863
eno1	111.514	266.611	129.719	81.6675
r3hdml	1.05663	1.7659	0.999263	0.710101
hnf4a	3.22776	7.87885	2.34065	5.26833
birc5b	1.70628	0.603287	0.58376	0.663735
neurod4	39.7671	27.192	29.289	20.5073
sst6	0.140915	0.423495	0.409788	1.32013
pcmtd2	1.55192	2.84019	1.07775	1.48069
si:dkey-261	0.27393	0.517471	0.227601	1.16452
taf8	22.6931	10.7873	18.9808	16.7504
si:dkeyp-27	14.3247	25.5441	10.0681	60.6716
cyp2aa2	2.99703	1.63961	3.46186	6.58659
si:rp71-80o	0.761375	3.20345	1.10706	8.93096
tec	1.51788	0.631625	1.78261	0.418234
zgc:162946	2.15096	0.526437	1.23604	2.37068
zgc:112515	1.03623	3.01984	1.36973	0.934431
idi1	42.4891	14.3736	32.3604	15.2904
wu:fe36b12	1.5116	2.70856	1.13351	1.00589
pcolce2b	3.52582	7.29721	2.09646	6.5501
rx2	4.28788	2.94548	3.65174	2.09289
zgc:92772	0.971201	3.07798	1.62611	1.88133
si:dkey-11p	1.65778	0.532977	0.766115	0.467405
si:dkey-25o	2.43633	8.78637	1.45333	0.413109
si:ch211-15	3.03155	1.008	1.43806	1.45734
zgc:163022	0.4597	1.46839	0.420147	0.448755
zgc:136586	7.86549	23.7588	8.37714	7.95114
ptprma	2.62657	5.92027	3.65997	4.16138
zgc:92873	5.36996	9.07978	6.83509	8.93307
crabp1a	0.829959	2.86013	0.536348	0.304914
ftr39	1.18744	2.01141	1.86608	2.83559
syt9b	0.532605	1.17943	0.339658	0.278058
lyrm5b	1.18302	0.681935	1.04546	1.69812
si:dkey-206	1.39353	4.51376	1.61348	1.36523
edc3	7.29436	3.11778	6.59257	3.43329
zgc:112084	9.33041	5.19733	7.8352	12.4683
ush1c	0.38454	1.04513	0.275514	0.165843
th	0.361534	1.05936	0.525679	0.373561
irf7	0.893343	0.396881	1.14834	0.706343
im:7136726	0.593707	2.59532	1.62189	1.48717
cox5aa	54.4841	122.677	30.115	49.0516
nptna	4.43234	10.0645	3.34171	2.35209
zgc:112350	81.0461	199.175	79.8157	163.446
tnni2a.3	0.327729	0.731663	1.17997	0.361207
anxa2a	88.1611	172.287	90.5555	158.459
zgc:162329	8.18434	2.96092	16.5814	5.30108
wu:fe38f03	0.375403	1.26359	0.218338	0.579251
zgc:153405	1.37034	0.755026	0.166043	2.76893
ccbl2	0.963109	0.591208	1.33086	1.30993
zgc:65811	1.82203	4.59966	2.70815	2.87835
zgc:112350	64.1745	151.153	61.9665	113.771
nptna	6.92784	18.6392	8.954	6.90833
mgp	1.39719	5.21563	2.0672	4.13347
zgc:172265	1.20224	0.552594	0.822628	1.28608
dbx2	8.45924	3.88096	8.04151	4.36892
slco1d1	8.51606	3.80622	6.98504	3.12866
zgc:112265	15.8062	7.77139	25.5048	18.2045
prp	1.12385	2.69473	1.79605	0.55572
slc25a47b	0.828231	0.306351	0.741089	0.702181
fig4	6.682	3.08279	4.37649	5.85185
nadka	13.3496	28.0943	11.9657	32.8277
pmt	2.4798	9.26252	1.57391	12.0062
zgc:158321	14.5685	5.41319	15.9194	14.0131
zgc:110847	2.42807	0.833959	1.34494	0.3823
zgc:153125	13.3154	5.45689	9.0938	7.33782
gap43	30.6302	90.9995	33.1249	23.9065
trnQ	1972.24	5983.66	1274.53	6107.07
trnN	20383.1	61542.7	6815.86	18721
trnC	17373	76818.3	6752.9	26541.4
trnS1	156464	356197	160772	229377
trnS2	1646.37	4205.69	1196.93	1474.32
slc25a38a	2.84082	6.38002	6.70292	8.64062
zgc:112397	2.90365	4.49248	4.2741	3.88179
zgc:113102	1.86514	0.702359	2.67929	1.83277
junbl	16.3296	43.7522	13.1653	13.1387
trap1	7.98322	3.43768	5.7654	5.90958
zgc:195139	1.26118	3.10112	1.44481	1.70593
si:dkey-56d	0.586798	1.58717	0.248856	1.49559
nkiras2	9.58929	4.04193	6.81835	4.47657
zgc:165467	1.13161	0.580146	1.40342	1.57735
casp3a	25.6868	12.3921	22.1204	13.2086
tcap	5.52556	14.7725	2.81759	2.79125
zgc:110152	0.999688	3.77166	1.20758	1.64424
zgc:63831	5.05381	2.09607	5.59876	7.67197
mchr1b	4.74501	0.0727752	3.06888	4.46767
atad5a	15.3736	7.462	11.4172	13.2364
si:dkey-167	0.608619	3.36554	1.17993	1.07326
lgals1l1	33.0839	70.2398	22.4195	41.6384
im:7162084	5.97632	3.81761	2.73902	3.19695
si:dkeyp-11	4.55476	10.7031	6.41297	9.0179
zgc:193811	2.46728	5.63109	3.63949	2.56168
zgc:173594	2.7022	6.38478	0.948396	1.12967
lap3	16.1035	1.29665	10.8239	12.6081
prl	2.49586	5.0775	1.09336	0.819953
wu:fc10d10	27.6476	13.093	28.4245	12.3998
zgc:86896	74.739	191.909	95.7082	126.898
nde1	14.7654	7.49939	11.8705	10.5015
ndst3	7.28495	4.83091	4.79086	3.94634
il21r	0.654486	1.4916	0.793032	1.99872
asf1ba	1.93521	0.328078	0.961997	0.51955
pax5	2.66423	5.89118	2.73338	1.92901
olfm2	1.04823	2.41859	1.08165	1.41618
mafg1	0.663534	0.354513	0.142933	0.325029
socs3a	1.32361	2.64528	0.882089	0.911759
lrrc48	1.08727	1.82535	1.272	1.07437
zgc:194423	1.73505	4.01107	2.15625	2.01035
si:ch211-51	258.294	136.839	141.999	189.584
phlda1	5.27853	11.0125	3.49919	3.45311
ccnd2b	1.67287	2.96624	2.14862	2.90392
rsph9	3.09955	7.4133	4.47552	4.62606
foxm1	13.1504	6.53993	9.93595	8.21971
zgc:112202	7.42309	2.7472	4.66612	4.39436
meig1	27.2718	64.6942	20.9138	19.7712
slc25a3a	0.592877	0.267268	2.49039	0.190587
socs2	0.953523	1.93982	1.5642	0.970086
impdh1b	49.2759	12.1564	37.2979	35.9932
myf5	9.18899	3.578	4.39643	12.8613
si:ch211-24	2.52826	0.467583	0.514147	2.14348
gstp1	183.038	370.46	192.679	174.802
g3bp2	6.58141	2.06599	2.43365	2.21714
zgc:174704	0.558563	0.239809	1.10222	0.769526
poglut1	23.0457	5.44805	24.2711	26.4272
poglut1	32.7738	6.5664	39.9323	33.8641
ms4a17a.11	6.82206	19.3842	4.69671	3.37498
ms4a17a.9	8.15002	21.1951	7.1763	4.47338
ms4a17a.5	0.615923	3.00281	0.298523	0.11314
ms4a17a.7	3.53074	12.6466	3.00344	1.62804
gng10	1.8282	5.49434	2.97099	2.19274
zgc:153129	202.44	64.2722	171.239	96.592
pxn	2.61105	1.0155	3.46155	2.09485
si:ch73-263	14.4466	6.80825	14.0355	8.29131
zgc:65851	0.422827	0.92895	0.537068	1.12488
fdx1b	0.260394	1.07324	0.0721181	0.204996
si:ch211-13	0.520118	0.191403	0.380705	1.41557
pnpla4	0.589812	1.06355	1.42934	0.780075
dhfr	43.0138	19.8298	19.8935	39.2873
atp1a1a.4	17.3645	44.297	24.6476	34.8349
sfrp1a	14.1522	7.02813	13.4466	10.89
adam28	0.860001	2.04046	1.31628	2.79367
si:dkey-127	3.86429	7.83908	4.8514	4.11115
si:ch211-11	21.3311	84.7841	26.2351	10.9397
gas1b	15.7119	6.73694	12.4994	6.92229
arl13b	5.56667	2.57584	4.88215	3.3233
si:ch211-57	2.59362	4.90607	1.8856	2.05985
hspb3	1.31384	2.79986	0.984123	0.526564
si:dkey-65b	0.578287	1.22216	0.596728	0.853239
mir451	337.987	812.607	327.627	0
flot2a	96.2384	50.6782	90.9341	86.8976
gas1a	43.1136	13.4471	29.3568	16.1211
ankdd1b	0.46427	1.06791	1.3155	1.66711
otpb	13.2002	8.18878	8.05716	4.94032
layna	0.81732	1.67848	0.990337	0.825743
si:dkey-27p	0.694771	2.43299	0.497787	0.948856
zgc:153059	7.2586	2.84	6.12342	4.24532
mir219-2	93.5293	337.303	226.657	103.083
zgc:153753	1.70355	4.86706	1.587	1.24359
nrarpb	13.6931	4.97187	10.0318	5.48236
si:dkeyp-13	1.39199	0.533533	0.68444	0.644801
spaw	0.251177	0.0670995	0.270532	2.67607
vps33a	1.42166	0.430728	1.84865	0.611465
pde6h	0.642024	3.60171	1.45214	2.28007
faah	2.09671	1.20546	1.96175	2.31089
bcl11ab	2.27565	0.988264	1.23577	0.761626
ccdc151	2.03958	3.77206	3.66687	3.99631
rprmb	4.39356	1.8505	3.48173	5.51393
cryba2a	17.8364	60.1592	9.25413	6.17836
si:dkey-10p	1.51261	0.58829	1.8975	1.61809
atad5b	2.67158	1.12267	2.47839	2.70825
dgke	1.05523	2.23722	1.17167	0.782399
card14	0.4276	0.856719	0.469761	1.58664
dr1	16.9623	7.27115	14.7146	5.07228
mier1a	20.37	7.34449	14.5705	16.724
opa1	1.2134	0.483394	1.05312	0.396539
zgc:101788	0.365645	0.801538	0.562932	1.04305
sb:cb1035	1.73549	4.9227	2.30608	1.97725
mettl7a	0.735294	0.14732	1.00125	0.173658
zgc:73056	2.01995	7.65476	3.35665	2.71396
si:ch211-10	1.29783	4.25793	2.01812	1.6688
zgc:110586	6.69437	3.25418	5.46085	3.76974
zgc:154164	0.660121	2.51291	1.38642	1.81888
zgc:110434	0.529746	0.286571	0.590536	0.700633
zgc:123250	1.5941	3.3601	1.5664	2.04575
immp1l	4.69742	8.03329	4.26166	5.55618
eml3	0.800882	0.240691	0.800595	1.94468
si:ch211-21	2.12917	0.660526	1.41478	0.700215
cyb5d1	2.1891	4.48081	1.86393	3.03221
epo	1.01914	2.63002	1.46919	1.19759
cldn7a	0.445648	2.52557	0.45256	0.140335
krcp	49.0071	22.8921	38.9218	33.9784
hmgb3a	236.568	104.24	213.859	208.151
calca	1.06318	2.87568	1.44927	0.915458
scube2	18.5759	8.51436	14.6517	10.6502
mir16b	3.85292	0	0	0
mt-b	53.2245	202.762	47.7782	49.16
zgc:193500	0.539726	2.27087	0.95917	1.38801
zgc:101715	0.69234	1.85372	0.884659	0.312162
acox3	1.07723	0.413671	1.52281	0.511186
si:ch73-190	1.04562	0.199021	0.69261	0.134451
zgc:66450	2.88223	6.64089	2.79389	9.00051
zgc:165452	0.34336	2.06382	0.665672	0.756869
aco1	1.36718	0.668554	1.84191	2.06871
efna5b	1.29766	0.693316	1.67719	0.476741
pi4kab	1.33745	0.312625	1.28205	0.696089
zgc:112433	0.854266	1.66531	1.72331	0.508935
hsp70l	0.913553	1.44242	1.25563	4.08761
nefl	0.584096	2.15786	0.607623	0.439643
gpd1a	13.2084	27.8084	14.9491	12.1445
junb	3.23601	6.9244	2.99045	6.5625
si:dkey-83k	2.3493	6.68663	6.76491	3.19853

## Sheet: MO_impdh1b
Dataset s3. Functional Enrichment of the Genes Affected by Impdh-specific Knock-downs
gene_short_name	Contral_FPKM	MO_impdh1a_FPKM	MO_impdh1b_FPKM	MO_impdh2_FPKM
ugt5e1	0.287089	1.08466	0.755359	0.678034
zgc:112263	10.8972	5.7756	3.56498	6.11834
wu:fc75a09	15.6446	14.4897	34.6517	28.5711
si:ch211-16	3.51569	8.95833	6.55371	7.25286
zgc:153922	1.06896	1.78787	0.450521	1.0501
scrt2	9.13623	6.67729	5.56643	4.28407
si:ch211-10	0.658294	0.575531	1.16021	0.329791
si:dkey-63d	0.390794	0.187914	1.09857	0.344572
zgc:85683	283.499	142.01	95.3247	103.579
si:ch211-15	0.873464	3.21568	3.7572	4.51261
timm17b	1.65832	1.60589	2.58985	2.08157
exorh	2.08046	4.54125	0.822598	0.78444
ybey	3.35601	3.97032	1.18766	2.46588
si:ch73-250	1.42801	3.10106	3.41596	1.47235
evx2	0.662273	0.431242	0.294239	0.243308
nr4a2a	0.646473	0.906668	0.226293	0.395839
cryba2b	34.3723	98.4069	19.8379	17.0102
serp2	0.761375	0.653765	0.474454	0.419575
crygm2d13	7.67987	41.926	3.3466	1.24248
zgc:171792	0.89393	8.43163	0.333281	0.0757882
esd	67.926	72.1556	38.5732	75.2021
acp6	5.09655	5.48988	1.25722	3.90584
ercc1	20.485	19.0011	9.42335	23.2723
hspbap1	1.85468	2.66578	0.82075	3.28839
zgc:171452	0.929022	1.95441	1.57596	1.40789
mat2a	101.992	91.5788	45.1896	69.034
atp6v0a2	2.51386	1.59577	1.55216	1.29846
ywhah	52.6796	39.461	26.6098	37.6323
ltn1	5.69973	5.3134	2.42623	6.97304
si:dkey-88p	37.879	60.3109	21.5814	24.4416
wu:fj46h08	25.2744	20.3516	42.86	20.5448
zgc:101846	609.842	1012.29	279.472	378.835
mogat2	13.9597	13.8082	7.16546	41.8865
uspl1	7.32774	8.56105	13.7067	6.39096
pcp4a	5.82471	8.48028	3.95233	4.56513
brf2	3.97724	4.09083	7.15403	2.32069
si:dkey-76p	0.494276	0.594185	1.10798	1.12358
rnpep	13.6806	13.7673	8.00444	13.2362
opn1sw2	1.20195	0.520163	0.512647	0.529891
ugt1b4	0.395175	0.852424	0.657234	1.32255
slc8a1a	0.557201	0.631914	1.09044	0.764754
zgc:76988	23.4466	19.0717	8.84309	30.9827
zgc:153362	0.455446	0.286789	3.57394	0.549778
grm7	2.11506	1.84657	1.23701	0.625104
rdh8l	1.2173	1.91361	0.650505	0.516017
zgc:101737	1.97102	3.03115	3.5286	3.17047
tk1	6.94957	3.81286	3.25079	6.9915
eif4a3	190.724	206.598	100.119	238.164
zgc:154086	0.604905	0.766838	0.223885	1.07884
wu:fb81h03	2.23312	4.40054	3.96629	2.85846
pth1rb	0.767167	0.514323	1.4158	1.31708
ppp1r3cb	4.66631	5.03565	9.94892	3.23573
nme2a	2.04327	1.61193	0.495162	7.95236
hig1	35.0923	28.5663	12.6293	14.4219
pde6g	1.10098	1.87118	0.460014	0.5858
trim16	2.54909	1.87265	1.1943	2.59097
oat	2.06745	1.41323	0.733521	1.59356
lzts2b	0.849277	1.9568	1.96207	0.951632
lrrc20	95.432	140.895	7.90307	54.7458
ndufb8	327.062	471.339	197.045	287.168
zgc:173961	6.86139	4.43192	12.8058	4.10095
zgc:92744	279.411	295.821	117.218	239.649
park2	1.12181	1.1238	0.407784	0.46365
zgc:113291	2.28188	5.00918	4.90475	1.53086
zgc:172120	0.787782	1.09499	1.50341	1.73651
wu:fc46h12	293.417	260.417	189.827	87.0631
vent	3.37165	1.26661	1.20008	3.16446
arl3l2	0.706327	0.694715	0.0933652	2.30005
bbs12	1.44042	1.71539	3.37976	1.17212
gnb2l1	6935.81	8821.99	2882.46	7059.04
gnb2l1	4664.79	5471.27	1888.46	3991.64
nme5	5.59443	10.4914	53.4342	6.37143
hnrnpab	801.137	806.725	392.622	698.332
hnrnph1	7.74512	8.39982	19.1121	7.03316
tbeta-a	909.185	885.689	454.65	704.661
nkx1.2lb	2.18945	2.3084	1.3917	0.8703
gfi1.1	1.50921	1.09955	0.509816	1.66338
insb	3.98919	1.40357	1.98062	2.57367
penka	1.1811	2.44213	0.48086	0.755018
uqcrq	520.371	845.227	323.325	402.384
btk	0.99091	0.93734	0.125972	2.70348
zgc:113294	2.86594	2.10542	5.14463	4.2116
zgc:136867	0.625507	1.29083	1.54616	0.540032
slc25a15a	1.43134	1.1553	0.634273	1.19443
wu:fb09h07	3.96086	3.93011	1.46265	3.46466
wu:fb68b01	0.200186	0.152411	0.983188	1.29439
ube4a	5.78348	6.65869	2.71987	8.37626
abcg4b	1.90114	1.12926	0.682945	0.690229
zgc:91936	16.4694	15.4247	6.35356	15.6418
mett10d	5.54176	13.0423	18.1396	6.79606
lhx1a	4.26711	2.36232	1.44227	2.27415
zgc:153898	0.968319	1.63755	2.76819	1.53754
etv1	1.22957	0.7843	0.608104	0.553132
gng13a	1.17678	1.08476	0.299761	0.340818
ctsc	80.1119	66.8021	30.1332	89.3028
zgc:92203	15.0188	20.1018	8.62271	26.0575
elovl4a	2.26298	1.7671	0.993692	0.8527
si:ch211-15	2.66715	3.55203	4.60049	3.54481
ndufb9	344.591	407.572	205.63	287.028
zgc:174710	14.6981	8.86086	30.5791	6.3589
tubb5	119.485	123.443	68.236	63.2559
vars	19.4582	17.4646	8.73001	36.8056
si:dkey-197	9.94409	8.44402	2.55001	11.8403
isoc2	17.7778	15.6399	5.7182	6.72425
itga10	2.33324	1.33479	6.84336	5.30854
s100t	10.5128	18.2915	5.0953	7.074
zgc:172162	3.39765	3.59982	1.28391	4.34768
si:dkey-53p	0.340126	0.473435	1.16263	0.473521
lingo4b	0.799062	1.04596	1.60078	0.9394
ndrg1l	0.448804	0.633351	1.13491	1.09683
fam46ba	9.65126	9.37584	16.4238	8.62551
calb1	1.99667	2.58489	1.00496	1.058
cmtm6	0.623415	1.06051	0.285051	0.142605
ubin	52.6614	54.1196	27.4671	61.497
si:dkey-77a	69.8831	58.0366	19.8602	47.1977
zgc:162989	3.30984	2.43152	1.06947	0.810654
sb:cb861	0.92277	0.961384	0.23853	1.01703
zp3	2.0888	3.09282	1.284	2.80752
mir133c	24.3113	0	0	26.7947
zgc:175176	3.89407	3.78095	0.822695	4.32854
si:dkey-24c	0.766756	0.779934	1.42934	1.62516
sccpdha	0.848266	0.5858	0.402386	0.477405
fabp7a	129.672	193.113	68.6926	77.9081
slc16a9a	0.510641	2.58331	1.20654	0.386927
zgc:153612	0.742455	0.551267	1.65108	1.97354
ppp1r3ca	6.44118	8.36425	12.9717	9.11122
rbks	6.37228	5.47165	2.88793	9.15146
mthfd1	80.15	75.5094	50.6868	109.123
cox7a2	475.628	822.461	278.677	403.98
slc9a1	1.62319	1.56102	3.46156	1.4312
dut	338.056	376.749	211.365	208.155
dtwd1	12.4722	15.952	5.72864	6.2737
zgc:163121	1.02332	1.50975	2.32959	2.8709
zgc:112101	5.08635	4.85687	2.37781	4.13486
si:dkey-238	32.7052	62.8847	22.2281	63.8467
selo	6.00502	10.3346	3.3499	9.58087
si:ch211-15	0.210251	0.401425	0.0839204	2.57627
mt2	36.8256	83.4987	16.3345	50.0094
pllp	3.34887	3.1228	1.12253	2.13869
chka	2.00013	1.84525	3.64319	1.579
def8	9.5943	7.57922	3.45438	5.13612
irf8	0.964261	1.9774	0.45819	2.52145
mthfsd	0.463886	0.898439	1.12417	1.05095
ssr3	68.9451	109.655	27.0247	64.3151
zgc:153717	0.530499	1.12829	0.316455	0.314833
si:ch211-10	0.443923	0.66173	1.04997	1.50695
si:dkey-224	5.36622	7.17844	2.34665	7.49304
abcc5	9.35202	18.0318	15.0379	12.6518
abcc5	13.1256	23.5403	23.0201	16.7162
yif1b	10.538	11.037	4.49373	5.33368
ranbp9	10.4909	12.8321	5.37896	13.5856
cd276	31.2473	33.306	13.1842	21.3163
taldo1	104.278	118.387	60.1261	94.8826
eomesa	4.90007	3.83257	2.51323	2.07821
si:ch211-80	5.86439	4.13156	2.6999	2.37979
pdk2	1.03797	2.54546	2.03915	1.75413
si:dkey-14o	0.990591	1.10369	0.538666	0.559205
zgc:110064	131.203	171.343	325.958	132.192
rnu11	4.07739	4.90156	19.7621	22.4695
stmn1a	331.285	230.016	152.569	187.992
si:ch211-21	1.00529	0.426526	0.186298	0.276996
si:dkey-264	0.75722	0.910277	0.326228	0.834571
acot13	31.3614	48.7822	14.0025	31.737
dkfzp564o05	8.44769	11.5484	24.6846	12.2013
gngt1	1.26202	2.38404	0.582544	0.529882
si:ch211-19	3.88341	7.56143	1.96172	4.46095
si:dkey-231	0.685556	0.574392	1.53046	0.778483
hsd3b1	6.48247	6.34638	3.11809	5.38556
igfbp1a	11.5622	17.1015	5.37004	30.7414
zgc:86709	91.8878	121.619	50.753	112.212
si:dkey-52k	3.96939	3.84557	2.27292	2.97196
eif5	176.366	186.248	73.447	221.073
srd5a3	9.48837	8.52289	2.01731	8.39719
lft1	1.02953	0.618817	2.73256	4.10654
tnfrsf21	1.46834	2.6164	2.87695	1.8364
si:dkey-1j5	0.50734	1.17286	0.26481	0.47314
si:dkey-217	1.03783	1.66347	0.50301	0.762563
fabp7b	13.7408	24.477	7.26526	10.1192
si:dkeyp-50	0.167035	0.468973	1.1313	0.360667
zp2.2	0.394026	0.410515	0.203706	1.33178
zp2.3	0.598042	0.329507	0.144928	1.53798
zgc:110385	36.0515	45.0659	16.9246	26.5375
otomp	10.9582	6.44101	4.63625	6.90623
zgc:110183	3.61127	2.82911	1.41597	5.36652
fam169ab	1.46486	3.73666	3.3248	6.14297
gbp1	10.0256	8.3722	4.91101	8.45675
neu3.2	1.61966	1.70023	3.20637	2.43881
si:rp71-1p1	1.3298	2.93696	2.60807	1.77241
lrrc6	1.62831	1.51257	2.67252	1.87622
ftr14	0.850937	0.872505	1.52841	0.772356
zgc:194876	609.332	807.606	351.556	354.179
zgc:112340	251.78	314.695	139.421	165.87
mpz	2.61413	0.504758	0.853423	1.17934
dennd2d	0.772176	1.8781	0.382958	3.22609
si:dkey-20i	1.65633	2.65483	3.24458	2.77632
pigx	17.4106	19.5993	9.03679	16.7963
lim2.2	1.47833	1.15514	0.859812	0.896139
si:ch73-256	1.38959	2.41929	3.1817	3.03667
he2	15.8021	32.4748	28.452	47.9369
sult3st2	0.532706	0.768458	0.929482	1.55587
gpx4a	1319.81	743.081	480.819	1096.04
si:dkey-19f	1.99457	2.46083	0.814078	1.33056
org	0.539738	0.299462	0.281721	1.00671
zgc:174642	1.00177	0.80284	2.66145	1.43125
pfn2	172.559	130.224	75.368	126.018
elavl2	2.40488	1.77189	1.09039	1.5604
mcm6l	0.429276	0.18635	0.161824	1.15653
arhgef3l	0.453635	0.462702	1.15929	0.863591
si:dkey-1c1	1.38078	1.19079	0.727426	1.09175
esyt1a	1.80531	2.45094	3.13429	2.77176
birc5b	1.70628	0.603287	0.58376	0.663735
sst3	2.50824	3.44598	1.56302	2.36954
dffa	13.4141	10.3863	5.30235	7.09393
sst6	0.140915	0.423495	0.409788	1.32013
zgc:165603	0.784199	0.491848	1.68558	0.526099
tuba1	33.0232	37.7133	22.3678	22.3839
lyz	20.7429	30.5169	13.7919	16.5892
zgc:92789	3.28159	2.03222	0.86755	1.75361
zgc:112425	1887.16	2402.17	891.16	1250.72
cspg4	0.494246	1.00903	1.37534	0.643349
kcnj11l	1.13692	0.727452	0.586589	2.74865
zgc:77775	22.5064	18.4967	8.11944	21.6747
si:ch211-25	1.81565	3.07539	3.33143	0.756295
zgc:86725	7.35093	7.39892	4.20291	2.9661
im:7136726	0.593707	2.59532	1.62189	1.48717
tnni2a.3	0.327729	0.731663	1.17997	0.361207
zgc:162329	8.18434	2.96092	16.5814	5.30108
wu:fe38f03	0.375403	1.26359	0.218338	0.579251
zgc:153405	1.37034	0.755026	0.166043	2.76893
wu:fc30c06	1.93985	1.36808	4.16194	2.5086
ndufa6	253.581	391.271	141.64	259.157
zgc:91845	45.4032	43.2096	24.3119	88.3618
zgc:194215	1.04935	1.70021	2.21127	0.9554
gchfr	3.93022	6.10016	1.78432	2.35776
zgc:85843	33.7724	41.59	16.1974	89.9864
tec	0.89105	1.1381	1.6555	0.572875
hspb12	5.0359	5.80416	2.86854	1.77381
pmt	2.4798	9.26252	1.57391	12.0062
nms	1.07271	1.61192	0.519914	1.97047
exorh	1.83958	4.5334	0.445799	1.01375
ND1	1743.01	2141.67	834.076	1101.04
trnM	2149.84	4488.67	658.089	2618.87
trnW	514.49	618.484	99.7443	1134.09
trnN	20383.1	61542.7	6815.86	18721
trnC	17373	76818.3	6752.9	26541.4
trnY	14463.1	36918.1	5189.14	15733.5
ND3	2183.06	3091.62	1116.15	1200.15
slc25a38a	2.84082	6.38002	6.70292	8.64062
epor	0.560909	0.752088	1.23382	0.784647
si:dkey-56d	0.586798	1.58717	0.248856	1.49559
hcrt	0.866826	1.69331	0.315097	0.358265
zgc:172194	0.475924	0.510824	0.131811	1.34882
helt	11.948	9.85154	8.24086	8.56793
si:ch211-19	1.03269	0.78069	0.619198	0.481086
pvalb6	1.8014	2.512	0.94294	1.03241
im:7162084	5.97632	3.81761	2.73902	3.19695
zgc:173594	2.7022	6.38478	0.948396	1.12967
prl	2.49586	5.0775	1.09336	0.819953
hspb9	125.111	223.03	42.7211	80.1018
pyya	1.7399	3.568	0.545657	1.01522
ndst3	7.28495	4.83091	4.79086	3.94634
mafg1	0.663534	0.354513	0.142933	0.325029
zgc:112492	1.33916	2.59903	0.781998	2.98748
zgc:101633	22.1436	24.0136	9.58361	15.9876
pvalb1	679.352	1404.95	396.728	207.007
pvalb5	9.89739	8.99601	2.45701	2.12847
si:ch211-51	258.294	136.839	141.999	189.584
b2m	10.6496	12.1276	3.789	10.1217
pdzrn4	2.48522	2.79686	1.34548	1.92319
si:dkey-234	0.973002	1.16967	0	0
kera	14.3849	9.59603	8.18681	16.2146
dcn	24.2085	23.0528	8.27026	21.121
slc25a3a	0.592877	0.267268	2.49039	0.190587
ascl1a	25.5361	18.6834	17.0154	10.3851
plxnc1	0.913161	1.0133	1.69375	1.94514
cradd	2.65495	2.56227	0.978685	1.40126
orc5	23.4034	26.493	10.9308	20.7138
si:dkeyp-89	3.22389	2.15611	0.858297	2.47724
zgc:77651	7.91127	6.09528	3.69496	7.39168
lamb1b	1.03365	1.68453	3.69283	2.2315
si:ch211-24	2.52826	0.467583	0.514147	2.14348
g3bp2	6.58141	2.06599	2.43365	2.21714
zgc:173720	0.960506	0.978945	2.67176	2.23231
zgc:173624	1.64259	2.06574	3.33147	2.11675
fep15	9.27403	11.5411	3.35534	4.82276
fdx1b	0.260394	1.07324	0.0721181	0.204996
tnfsf10l4	0.340551	0.632688	1.11038	1.22838
si:ch211-13	0.557265	0.818772	1.11038	1.2625
pnpla4	0.589812	1.06355	1.42934	0.780075
dhfr	43.0138	19.8298	19.8935	39.2873
si:ch211-10	0.544431	1.01042	1.2314	0.852697
nfr	6.32414	6.54163	1.56822	5.26814
c9	32.879	44.2696	15.725	26.6993
glipr2	0.537933	0.727499	1.06151	0.317616
lrch2	1.09289	0.886815	0.516456	0.466757
ankdd1b	0.46427	1.06791	1.3155	1.66711
otpb	13.2002	8.18878	8.05716	4.94032
lhx1b	2.75889	1.83469	1.28975	1.38018
drl	0.790718	0.802683	1.90769	1.83981
mir219-2	93.5293	337.303	226.657	103.083
gsx1	22.5361	14.624	11.6493	9.37187
zgc:114175	7.32278	8.47074	4.15186	4.4161
dctd	22.1166	12.5894	8.47103	16.9908
bcl11ab	2.27565	0.988264	1.23577	0.761626
ccdc151	2.03958	3.77206	3.66687	3.99631
cryba2a	17.8364	60.1592	9.25413	6.17836
zgc:92027	79.7161	97.0135	37.8661	82.184
rab11fip4b	0.877498	1.01651	2.22703	1.60017
im:7147241	4.77403	4.72713	1.3396	2.78316
wu:fb06e02	8.54456	8.48529	3.88925	8.59849
si:ch211-17	2.0378	2.72703	1.15539	2.07646
tprg1	2.41029	3.2279	1.1887	5.24311
h1fx	61.705	48.355	130.914	40.9757
gpx1b	10.5662	7.5902	3.83048	8.61583
snrpb	871.565	1162.18	499.348	886.656
zgc:55733	34.3843	23.0441	16.939	9.50955
f13a1	7.79629	4.60641	3.59762	12.5105
slc39a1	5.9625	7.00434	2.60171	3.01432
mir92a-1	272.31	286.433	98.9865	187.579
si:dkey-165	0.939964	0.979298	0.425206	0.725188
si:dkey-24g	1.30295	1.08707	2.28096	0.643006
ptgr1	80.1895	61.9407	43.2369	75.0858
wu:fc55g01	68.8289	55.4862	248.472	35.9336
mir16b	3.85292	0	0	0
mylk3	0.723252	0.766483	1.25457	0.902019
ascl1b	46.6247	34.5521	27.9406	20.489
zgc:162126	35.1189	48.5343	77.8396	55.8123
zgc:158183	2.26302	3.17385	5.84976	2.49419
zgc:112433	0.854266	1.66531	1.72331	0.508935
zgc:100994	7.83702	7.32105	4.37464	4.59958
si:dkey-83k	2.3493	6.68663	6.76491	3.19853

## Sheet: MO_impdh2
Dataset s3. Functional Enrichment of the Genes Affected by Impdh-specific Knock-downs
gene_short_name	Contral_FPKM	MO_impdh1a_FPKM	MO_impdh1b_FPKM	MO_impdh2_FPKM
f7	4.83012	4.92797	5.59776	2.9466
rab3da	9.07444	13.0904	8.20989	21.1935
ugt5e1	0.287089	1.08466	0.755359	0.678034
si:ch211-22	8.37954	13.489	8.21608	15.5518
si:dkey-6n6	0.630032	1.2082	1.54135	2.84369
si:dkey-6n6	11.0808	9.22408	7.50767	20.9045
si:ch211-16	2.42765	1.89475	2.12494	1.17808
si:ch211-21	2.73445	4.35128	3.33879	7.80491
elovl7a	11.906	10.3916	10.038	27.2462
st6galnac5	3.40993	2.98856	3.48453	1.53663
zgc:63990	17.3797	18.6567	17.186	8.64273
sec22bb	2.8886	2.44193	2.56522	6.18248
acy3.2	19.4738	39.2319	23.9281	55.6263
zgc:101100	5.42327	4.10331	4.80356	2.15792
ela2l	0.644281	1.23922	0.791077	0.426057
zgc:91787	6.63888	5.89664	5.67709	13.5156
si:ch211-26	1.5795	1.95502	1.62182	1.0703
ptk6a	0.769818	0.94393	1.02979	1.57813
suv39h1a	1.33163	0.400199	1.24472	0.550373
wu:fc75a09	15.6446	14.4897	34.6517	28.5711
si:ch211-16	3.51569	8.95833	6.55371	7.25286
zgc:110353	0.931232	0.349832	0.789854	2.08479
il15	1.00373	0.764186	1.16756	0.147501
si:dkey-48j	2.72207	2.81614	3.24632	5.07294
si:dkey-72l	0.878697	1.12338	0.919366	0.292074
mgll	6.05213	4.41377	5.45597	19.8777
si:dkey-20d	5.32669	4.74324	4.86291	2.05013
scrt2	9.13623	6.67729	5.56643	4.28407
atoh1a	12.199	14.767	9.10577	5.76222
mapk4	4.84721	3.83689	3.5304	2.65658
foxd5	4.70736	5.00591	5.4406	9.7778
derl3	4.7925	7.5253	5.25783	12.0587
plcxd3	1.93141	1.72106	1.29615	0.997366
wu:fk66f10	3.94517	3.89777	6.98274	9.20685
slc15a4	1.06635	0.994121	0.780525	0.623618
capn9	35.7138	37.6016	32.785	98.4962
csf1b	2.55372	2.92908	2.04395	1.49767
si:dkey-31j	1.61617	4.27427	2.34995	0.890633
nkx6.3	0.83725	1.17423	0.631236	0.358857
dla	40.7445	26.5554	38.2048	21.9939
msi1	59.0467	45.5165	51.7194	28.9902
zgc:85683	283.499	142.01	95.3247	103.579
si:ch211-15	0.873464	3.21568	3.7572	4.51261
im:7150937	5.50123	3.39781	5.60845	2.13257
si:ch1073-4	2.88025	3.30878	3.86581	1.69055
si:ch211-20	4.92324	4.84447	6.23483	8.62058
plod1a	31.9799	44.9833	46.5483	64.7071
prdm16	3.99141	2.93164	3.06124	2.32042
nppa	2.09915	2.91929	3.79034	0.635102
sypb	2.94805	3.81107	2.28328	1.56745
pgam1b	8.06981	10.9032	7.27089	5.3783
gfpt1	12.8473	15.5552	16.1717	40.5435
gfpt1	14.196	12.8796	13.008	33.5064
sult1st4	3.52718	0.567577	5.19592	2.29576
nadka	12.3958	27.4146	9.62808	32.5786
exorh	2.08046	4.54125	0.822598	0.78444
si:dkey-11f	0.363876	0.471075	0.488387	1.60419
zgc:112257	25.0009	30.3074	24.1581	13.7484
evx2	0.662273	0.431242	0.294239	0.243308
itga6a	8.85741	10.5674	13.487	18.5752
cybrd1	3.11471	6.25689	5.56176	8.67253
nr4a2a	0.646473	0.906668	0.226293	0.395839
zgc:112443	4.53846	15.8164	2.84403	1.61683
mb	1.74676	5.47778	1.17789	0.788713
pou3f3a	28.7216	23.2314	28.2318	15.5423
ihha	1.88523	2.4141	1.50964	3.47808
ptprna	10.0071	8.85169	8.45907	5.58866
cbsb	33.9539	28.1695	25.9387	68.0526
zgc:113337	1.01703	0.733565	0.932089	0.550273
ugt1a5	1.88357	0.673881	2.24974	0.248747
ugt1a4	1.01873	0.130261	0.971141	0.242301
cryba2b	34.3723	98.4069	19.8379	17.0102
zgc:162707	2.03942	1.50368	1.63425	1.04895
fn1	7.27485	7.26645	8.7255	18.8415
scel	9.54038	8.25752	11.0549	27.0638
serp2	0.761375	0.653765	0.474454	0.419575
kctd4	1.03219	1.79793	1.20475	0.67329
si:dkey-281	0.75554	0.469788	0.530346	0.172287
si:dkey-174	1.51484	1.91049	1.78786	3.64379
tbx15	3.81082	2.95633	4.01909	2.17285
zgc:162944	62.9098	75.7684	39.4271	30.4381
crygm2d13	7.67987	41.926	3.3466	1.24248
zgc:171792	0.89393	8.43163	0.333281	0.0757882
dnajb1b	31.5851	33.2626	35.2295	62.6029
esyt3	2.93556	3.62627	3.70907	6.52664
si:dkey-22a	3.42661	2.84643	3.76944	5.3467
kdelc1	11.4538	13.9037	9.45452	26.5038
dnajc3	7.28654	7.29948	7.94612	19.8355
rnf17	0.859131	0.261939	1.03798	0.247015
col8a1a	38.9164	44.5133	41.2145	89.8486
asb11	3.12069	3.35359	2.65837	8.91137
zic5	12.2445	9.92843	10.6357	5.41134
olig2	14.7265	10.6503	12.8247	6.1625
mxc	0.346046	1.26338	0.43483	0.183635
nhlh2	21.0258	12.1343	14.3429	7.95291
casq2	48.7771	70.322	57.6125	26.2227
ccdc80	1.77599	3.3529	1.90642	4.61107
slc25a10	17.8842	10.7244	12.6062	7.40898
zgc:100963	30.9058	31.2327	32.8017	58.4077
tfcp2l1	0.880937	0.904965	0.838411	0.44133
myl1	888.021	1268.17	767.119	433.132
si:zfos-142	1.54725	1.60046	1.63935	3.01403
abca12	1.46968	2.16771	1.57366	3.40619
mfsd6b	1.0288	1.13369	1.20504	1.96857
retsatl	0.295714	0.505165	0.271564	1.74968
phgdh	75.1006	71.4258	55.7305	427.159
rdh1	1.75202	1.63409	1.52263	0.732445
mylz3	1128.95	1727.37	971.294	455.317
tbr1b	2.27223	2.73151	1.83042	1.06218
sox21b	15.6171	13.7795	11.087	9.24064
gpm6bb	16.0037	14.0547	14.8067	9.80661
gpr143	5.46087	7.68604	6.00934	3.16999
zgc:173602	10.1585	8.53687	10.8664	5.80188
pigp	28.9581	24.9458	20.9108	12.508
oep	6.35739	4.8567	5.11639	16.9252
wu:fb59d01	0.872382	1.27209	1.31236	2.67179
pnx	0.768251	0.706235	0.657092	1.9923
pcyox1	4.89227	4.36274	5.10446	9.23506
vasa	0.872741	0.803052	0.939991	2.44629
atp6v0a2	2.51386	1.59577	1.55216	1.29846
si:ch211-25	29.3672	11.045	20.1073	12.1765
fstb	9.44897	7.70962	9.72649	3.73113
paqr3b	5.9419	5.85977	4.92053	2.58818
sh2d3ca	7.24528	5.04811	5.15036	3.54182
mir219-1	121.557	0	117.831	26.7947
nrarpa	46.8824	29.9716	36.3825	25.5919
lpar1	3.73298	3.84982	4.51368	6.9077
il11ra	0.945464	1.28228	1.10448	1.84362
vldlr	5.04869	4.59551	5.55064	2.88888
thop1	0.755478	0.506486	0.605575	0.352275
wu:fc33e05	2.23342	0.946386	2.18155	3.57445
slc27a6	1.05461	1.92808	1.17137	3.70497
si:dkey-242	2.99582	2.8767	3.16961	6.78489
wu:fi09b08	0.307285	0.151111	0.311407	1.83679
loxl2a	1.80747	4.10611	3.07648	5.39595
pcdh1g30	0.880351	0.88533	0.675085	0.473795
pcdh1g32	8.97569	6.22878	9.33078	4.74753
grik1a	0.519419	1.20257	0.969702	1.59022
arr3a	0.395741	1.7217	0.237474	0.145389
fez1	9.14818	12.4471	7.75576	5.41417
mogat2	13.9597	13.8082	7.16546	41.8865
si:ch211-25	3.00905	2.4528	3.1832	1.76422
alg5	24.755	25.7076	24.9787	51.7749
slc37a4	3.77417	4.27925	3.90793	1.63867
cry5	5.27404	4.20981	6.21667	17.4616
zgc:91835	6.83225	8.39938	10.1125	21.6092
hapln1b	7.15767	5.06316	6.67869	15.5093
nr2f1b	10.223	6.11117	9.16399	4.58309
gnsb	7.45752	12.9007	5.12919	16.3657
ved	5.41387	6.13028	4.57079	17.1308
rilpl1	2.48409	0.722976	1.52082	1.09514
itga7	14.6928	18.8339	13.1847	6.78675
zgc:103663	1.00804	1.57205	1.10919	0.600546
slc2a10	11.0254	9.6718	10.9402	28.0801
tuba2	6.85821	5.74901	5.43388	3.54288
ccl-c11b	1.53238	4.14477	1.98055	4.78526
zgc:66391	215.438	374.857	170.582	130.896
diras1a	0.939139	1.20065	0.982605	0.525751
mustn1	21.9496	18.7388	14.3343	7.05787
zgc:101564	8.32407	2.65662	7.28347	2.97694
myog	46.402	31.1247	53.8322	70.9459
pnp4a	5.85672	5.14839	4.96756	1.95667
si:dkey-76p	0.494276	0.594185	1.10798	1.12358
opn1sw2	1.20195	0.520163	0.512647	0.529891
ptpdc1	1.44624	1.18092	1.24321	0.751877
barx1	4.86518	6.46718	5.64568	2.24283
im:7152789	7.77113	4.26828	8.44209	2.80576
wu:fi42e03	0.670265	0.489768	0.382187	2.5061
zgc:171818	1.41348	0.849595	1.1418	3.59794
wu:fi33e04	0.801897	0.550848	0.840774	2.43499
ugt1b4	0.395175	0.852424	0.657234	1.32255
wu:fc47e11	17.6158	13.6804	21.2693	5.75585
sb:cb207	1.00165	0.826555	0.863984	2.29215
setmar	1.69118	2.6386	2.30206	0.634533
grm7	2.11506	1.84657	1.23701	0.625104
zgc:172270	0.351356	1.05594	0.510881	0.096812
rdh8l	1.2173	1.91361	0.650505	0.516017
col5a3b	27.837	40.0333	26.0733	13.364
zgc:163064	0.854529	1.22292	0.414169	1.81637
pax7a	7.37812	3.62221	7.83509	3.7638
park7	24.5018	28.0588	19.8928	14.2563
her15.1	9.51462	3.48759	8.13438	1.5472
zgc:56565	1.47063	1.1976	1.01168	0.418284
afmid	1.14816	1.43897	0.899849	0.565413
zgc:153913	22.5002	24.3517	22.4817	12.2849
pts	44.3902	22.3477	39.7807	22.5079
zgc:112176	13.6482	15.6624	11.6367	3.57026
pemt	4.62651	1.87426	3.79476	1.41953
wu:fk73b01	0.765912	0.940851	0.839806	1.54069
zgc:73060	0.244199	0.670993	0.338164	1.07658
zgc:92040	6.99865	6.46704	7.55029	3.87786
zgc:123217	0.820448	0.986285	1.03389	1.83866
wu:fc03a11	7.1133	7.63163	10.0834	19.3048
zgc:153760	0.894878	1.14748	0.46264	3.48489
mir2186	51.6473	24.8347	30.0386	11.3846
zgc:110716	3.76839	2.16209	2.32457	1.41591
csf3	1.50161	2.97847	2.25616	4.22025
pth1rb	0.767167	0.514323	1.4158	1.31708
ndufa4	64.0871	108.179	54.922	27.9015
cmn	20.4268	28.7622	30.0708	65.9088
zgc:103639	431.526	589.055	363.458	128.915
MGC174152	146.281	298.098	163.124	372.735
zgc:174153	353.66	759.343	461.148	1004.79
pvalb3	18.656	43.074	15.8452	7.31084
pvalb2	683.608	1714.11	871.582	269.325
bhlha15	1.2699	1.52659	2.04084	5.34067
baiap2l1a	3.43534	3.81205	4.09852	10.9947
zgc:174622	8.0967	13.4448	5.98566	3.68063
csdc2	5.01769	5.21236	3.43645	2.55474
hbbe3	2821.56	3844.49	2841.07	1844.41
nme2a	2.04327	1.61193	0.495162	7.95236
ormdl3	0.543159	0.380886	0.636201	1.04763
gch2	154.391	94.4213	118.769	54.0159
ldb3b	72.7355	111.894	77.8556	30.1949
myo1d	0.721002	0.952191	0.836716	1.70123
kcnk1	1.60557	1.73982	2.19206	3.33978
zgc:85752	22.1118	15.0374	22.8793	40.9425
slc16a3	4.97954	8.81763	7.84124	2.69856
arl3	28.8568	20.7663	21.0368	14.8857
wu:fc06d12	23.7217	19.5003	13.3572	12.5918
fscn2	1.37509	1.95112	1.76997	0.645975
pde6g	1.10098	1.87118	0.460014	0.5858
pmp22b	39.4983	23.4912	39.8896	12.4517
dpysl4	4.24178	3.10251	2.56367	2.36571
zgc:111868	0.275062	0.154308	0.337733	1.07116
fmn2b	1.41169	1.51337	1.18478	0.828464
zgc:175247	0.839393	1.7894	0.976399	0.530412
abcc2	9.37728	16.6682	7.94243	24.4484
psmb1	372.433	496.122	287.774	189.216
olig3	15.1467	7.37408	10.5201	3.99147
park2	1.12181	1.1238	0.407784	0.46365
pter	3.49598	6.76074	4.24341	11.4588
epcam	147.93	203.728	291.672	308.961
zgc:103585	0.903354	1.00551	1.8162	1.99127
zgc:123321	1.99479	4.28578	2.63305	1.12267
slc3a1	2.4451	3.21444	2.03157	4.59323
si:ch1073-1	0.66709	0.872687	0.855853	2.07596
zgc:110045	1.75966	3.65896	2.76604	1.02212
gfra1a	2.0341	2.44525	1.72529	5.32448
mxtx1	3.42314	3.37062	2.56787	5.95309
synpo2la	4.36497	4.91759	6.08095	1.70647
glud1a	36.0499	31.3557	40.5056	69.4904
zgc:101129	0.477432	1.24353	1.11843	0.306951
hkdc1	3.82401	4.53065	3.23454	7.18312
srgn	3.55179	3.75043	3.4662	1.13735
slc1a4	20.5555	26.4195	15.7744	41.0061
zgc:153981	4.83515	3.11619	5.8275	1.6818
rel	2.68514	2.4164	3.1554	5.93539
bcl11aa	1.75911	1.17063	1.26875	0.646269
zgc:110343	80.9482	160.896	61.4392	35.3934
zgc:73138	0.654542	0.715313	0.60564	2.09863
lbx1b	3.68197	3.46152	2.51668	1.50877
slc2a15a	4.85657	5.03132	3.48295	2.2194
zp3b	0.336546	0.809144	0.50747	1.38066
rgra	10.0056	23.6617	7.25036	25.5626
sar1a	22.522	18.4653	21.503	9.67404
si:ch211-13	5.62599	4.98922	4.17212	2.28714
arg2	1.47456	2.16259	1.5866	5.03808
si:ch211-10	0.900603	0.728323	0.650782	0.505324
zgc:172120	0.787782	1.09499	1.50341	1.73651
brf1a	1.6709	2.49071	1.5549	2.94653
cdc14aa	0.490726	1.00633	0.74151	2.56111
si:ch211-13	0.571759	0.243891	0.965442	1.93115
col9a1	51.3903	67.8495	67.4322	104.31
si:ch73-123	8.06347	5.62785	8.58848	16.3881
cisd1	19.8763	15.1806	14.989	8.62777
wu:fc46h12	293.417	260.417	189.827	87.0631
olig4	51.1586	53.1021	50.5901	24.4162
itga9	1.62926	1.29885	1.74557	3.45907
zgc:63474	1.68777	1.89137	2.13517	4.19328
gpib	8.34493	11.8374	11.0983	3.73414
vox	22.1592	24.2714	14.4447	64.9287
zgc:112326	24.3268	27.0657	31.317	46.6976
gpc6l	5.57412	7.89132	4.90958	1.99587
and4	13.9091	16.2139	11.44	1.39363
arl3l2	0.706327	0.694715	0.0933652	2.30005
hopx	33.7251	16.0306	32.8165	13.6069
wu:fi34b01	0.282433	0.339521	0.175999	2.00111
cdx1a	1.03228	0.588919	0.881922	1.94764
snx25	2.71551	2.4877	1.98783	1.31069
zgc:110829	3.04222	6.4071	2.69752	1.24762
im:7137886	7.20375	15.4371	5.66733	26.2736
sybl1	12.3666	15.0779	12.4569	24.398
zgc:110602	0.803203	0.618945	0.459166	1.49812
plp1a	24.5524	6.86037	15.8335	8.07965
zgc:152778	12.0205	12.9515	10.5089	28.7342
nkx1.2lb	2.18945	2.3084	1.3917	0.8703
lygl2	5.24356	7.36442	3.9757	10.3568
stc2	3.2226	7.00501	2.99545	28.6576
cxcl14	37.56	33.3281	27.9844	58.7747
slc26a2	4.14914	3.93583	4.56311	8.4808
si:dkeyp-11	8.47927	10.2463	9.04347	21.0029
gpr137bb	22.0529	39.31	15.9878	45.6218
neurog1	46.8523	32.3176	28.1294	24.121
efemp2	27.9567	16.9377	25.8402	47.7737
mir363	85.2317	0	44.0637	18.7877
mir19c	12.6355	0	24.4965	0
lhx8a	1.11881	1.87238	0.723011	0.386853
zic3	19.1095	11.9339	16.764	9.299
zic6	7.13117	6.19587	5.00932	3.36626
sox3	182.953	120.669	141.919	89.3916
zgc:136458	15.3775	8.78417	12.4307	5.01257
wnt8-2	0.426357	0.295222	0.538796	1.01822
zgc:194246	34.5084	61.4067	43.5007	19.0168
zgc:153420	98.5761	107.718	63.3811	53.444
glrbb	1.82216	2.73397	1.59366	18.6635
gpm6aa	24.4958	24.0377	26.1643	8.14715
btk	0.99091	0.93734	0.125972	2.70348
glra4a	1.71296	3.33216	2.79259	1.08128
adh5	102.004	87.6638	73.4182	61.8097
fstl5	0.542089	1.05895	0.514527	0.224049
sept4b	1.82497	1.67281	1.5479	3.39422
zgc:153258	4.56308	6.13964	11.403	13.4881
pcp4b	2.96049	2.9586	2.2474	1.06143
zgc:152698	0.817318	1.21646	0.679087	0.386061
her8.2	7.78007	6.77966	11.4277	4.94269
her13	14.8241	7.09688	15.2534	7.98978
tmprss4a	3.56361	2.7288	3.58452	6.03941
zgc:114130	56.9058	32.8689	53.1916	27.4004
wu:fb68b01	0.200186	0.152411	0.983188	1.29439
sdhdb	72.702	50.828	51.5815	32.1437
zgc:162608	13.0005	23.8766	9.35153	31.2158
ankk1	0.522668	0.750912	0.556077	1.58767
hepacam	0.853318	1.25375	0.722128	0.388137
abcg4b	1.90114	1.12926	0.682945	0.690229
si:dkey-10f	1.7759	2.13487	2.01614	0.96984
ckmb	1213.29	1974.11	1173.09	459.789
hic1	0.952313	0.654174	0.839204	0.463457
wu:fk08b02	1.49409	1.81897	1.51287	3.25146
tbx4	0.67741	1.6626	0.766089	0.342196
lhx1a	4.26711	2.36232	1.44227	2.27415
hsp47	241.724	318.359	354.844	902.663
nos2b	1.95206	1.64264	1.48798	3.87264
etv1	1.22957	0.7843	0.608104	0.553132
gng13a	1.17678	1.08476	0.299761	0.340818
mab21l1	24.5198	20.0016	18.4999	9.54439
tspan13a	1.45586	1.59436	0.953142	0.79809
tnfb	0.619427	0.473857	0.3821	1.24128
zgc:153310	10.3849	13.2813	12.1645	20.9678
sst1.1	1.66521	3.71762	1.72947	0.589921
zgc:110333	12.8894	16.3331	15.2709	25.0934
acsl3a	1.04802	1.70346	1.77424	2.76567
ap1s3a	2.46306	7.10619	1.43254	1.08586
rab38	5.59217	5.22288	4.7953	2.93948
tyr	5.67874	8.69553	5.31432	3.19254
zgc:56429	9.83959	10.4184	6.44289	25.4528
wu:fb18f06	215.415	351.098	194.354	439.47
wu:fb16f09	13.0481	18.9749	11.4426	26.3195
chd	0.549014	0.98419	0.653563	1.66667
phox2a	3.47483	2.70622	3.10221	1.40051
zgc:77147	10.5469	16.7834	9.63525	23.0813
zgc:73062	1.51719	3.04904	1.47069	0.842467
irx2a	3.84245	5.00971	3.58774	2.14862
elovl4a	2.26298	1.7671	0.993692	0.8527
zgc:100843	1.31053	1.72312	1.42916	0.54165
popdc3	2.97224	1.41889	2.16346	0.78053
tubb5	119.485	123.443	68.236	63.2559
isoc2	17.7778	15.6399	5.7182	6.72425
ntd5	33.3807	36.0439	42.0748	89.934
zgc:154073	3.40204	5.51889	2.71268	5.92673
itga10	2.33324	1.33479	6.84336	5.30854
rxrga	11.2822	7.52506	7.9024	4.17162
zgc:56698	0.244918	0.54959	0.569788	1.04376
zgc:174935	6.25521	6.02035	5.81793	11.9628
zgc:158847	1.96233	2.12307	1.03563	0.720927
abcb5	3.43303	3.34733	4.38901	8.12482
twist1b	2.16111	1.40152	1.70898	0.846191
si:ch211-10	9.10205	5.89315	12.1553	14.15
wu:fc83f10	1.39166	1.48707	1.34901	0.730391
slc50a1	4.6249	3.49913	4.09126	8.1094
hhatla	39.5349	61.0427	37.8493	19.1362
sc:d173	7.60241	11.3315	9.73317	17.2775
zgc:158741	11.4086	4.57156	16.6855	3.08836
rnf41l	5.52917	3.33899	7.22176	8.78334
ca8	4.33739	3.15637	5.09034	9.54493
tox	30.4752	25.2982	32.1482	17.4486
s100v1	72.8156	118.219	74.3069	136.828
fam110b	3.1614	2.71865	2.58244	1.99664
lmna	5.61749	6.6245	5.69687	12.6518
ndrg1l	0.448804	0.633351	1.13491	1.09683
wnt4b	2.58114	4.4743	2.00439	1.22594
rps9	6178.94	5960.35	4366.27	2870.09
styk1	8.25846	8.24325	10.4907	15.1811
amotl2b	14.1476	19.7523	19.6503	38.816
pou3f2	19.8698	11.6796	17.7243	10.4513
pou3f1	34.8729	23.1924	25.7743	14.6645
calb1	1.99667	2.58489	1.00496	1.058
selenbp1	8.66693	10.5298	11.1778	23.2798
zgc:113232	15.0422	25.9857	22.9144	42.2922
osbpl10	28.9666	35.77	18.3534	51.2434
cmtm6	0.623415	1.06051	0.285051	0.142605
cspg5a	16.947	19.3034	15.5891	10.2052
zgc:171801	1.25427	1.10814	0.922858	3.51429
sult2st3	0.517817	1.06514	0.334631	0.266332
gapdhs	150.329	386.376	207.831	430.337
zgc:174938	3.98539	7.41712	4.00633	15.7805
pmm2	21.9861	21.3924	20.2525	47.0583
nr1d2a	0.874392	0.955575	1.03059	0.317587
hmgn2	2853.21	1680.31	1704.86	1352.72
im:7148243	18.811	17.868	19.8878	33.3278
pklr	18.5047	47.2128	14.8198	9.23639
nr0b2a	26.7163	18.963	20.4101	10.889
vmhcl	1.16159	1.31946	2.17564	0.612999
actc1b	4300.64	6111.71	3681.02	1818.71
zgc:162989	3.30984	2.43152	1.06947	0.810654
zp3.2	1.5237	1.59534	1.19113	5.3631
hao1	98.1207	111.923	91.1815	58.3806
dvr1	2.12614	3.38574	1.65949	5.63008
zgc:112161	2.04019	1.2002	1.34649	0.861166
dnajc5gb	5.90287	6.23826	6.41362	12.976
vsnl1b	2.05236	1.56685	2.1686	0.825471
si:dkey-24c	0.766756	0.779934	1.42934	1.62516
zbtb2a	1.68623	1.52626	2.40375	4.32917
lft2	1.29548	1.97051	1.40954	3.43841
egln3	21.0238	25.4739	27.1186	11.6879
snx6	1.53959	0.740313	0.962838	0.547373
cfl2	26.3082	26.3951	19.2724	8.21418
clec14a	9.43503	10.2328	11.8476	17.2484
sccpdha	0.848266	0.5858	0.402386	0.477405
snap25b	2.80365	4.57601	2.43048	1.25612
emilin1b	4.94955	5.44	5.38534	9.88608
nid2a	33.2171	32.8463	31.2113	69.9484
fabp7a	129.672	193.113	68.6926	77.9081
zgc:162165	1.06897	1.32694	1.7683	0.499439
zgc:110317	3.23797	3.09558	2.96573	1.60171
setd3	10.5968	5.95044	9.42751	4.92309
actn2	3.16002	4.02368	4.52422	6.70214
zgc:123120	42.8084	40.4264	57.9773	86.3453
zgc:153612	0.742455	0.551267	1.65108	1.97354
papss2a	0.599741	0.707363	0.723956	1.13493
abch1	1.42595	1.63899	1.77024	2.52285
cx34.4	0.790797	1.0333	0.99986	1.74315
grhl3	6.01198	6.03588	5.26735	14.1988
sb:cb1095	2.30362	2.74655	3.56916	7.88735
efna2	8.46337	5.53758	6.40729	3.18441
grhl1	6.0434	6.65647	7.18147	13.8117
zgc:162964	5.04198	5.22422	5.17374	11.0443
sox11a	54.0876	32.6901	41.5447	26.9598
si:ch211-10	5.95631	7.3208	6.18801	11.1571
zgc:162909	11.439	22.9893	6.85126	24.9043
tmem229b	2.41853	2.25088	1.7394	1.11783
insm1b	19.4868	16.4273	16.3042	8.75532
ahsa1l	33.5947	32.6019	32.2098	69.6546
zgc:66313	2.72154	3.29588	4.16237	7.66551
asph	56.2269	46.7197	73.2134	117.262
aspg	2.93584	3.02713	2.78801	10.0623
f7i	4.16617	3.23114	4.00126	1.75629
fcf1	63.3193	65.7715	43.1347	115.368
papln	0.828704	2.39286	1.29946	0.590996
zgc:113142	0.680402	1.90258	0.659548	0.244534
zgc:154068	1.57871	1.32847	1.01001	0.661192
zgc:92612	5.2202	8.36714	4.38551	1.53425
hdc	1.35194	1.22914	1.03518	0.638587
slc24a5	1.28801	2.00712	1.15605	0.525769
dut	338.056	376.749	211.365	208.155
dtwd1	12.4722	15.952	5.72864	6.2737
zgc:110537	1.99185	3.15865	2.27999	4.08703
zgc:163121	1.02332	1.50975	2.32959	2.8709
ptf1a	2.82888	2.46375	1.81879	0.699925
zgc:56622	1.69809	1.20386	0.886334	0.575864
si:ch211-26	1.39249	0.915822	1.06615	2.69135
sspn	1.74075	4.63861	3.76851	1.18312
si:ch211-15	0.210251	0.401425	0.0839204	2.57627
cbln1	1.18507	2.5722	1.08493	0.5805
aars	57.61	50.4428	55.0907	165.187
smad3b	3.35992	2.1139	2.86124	2.04192
zgc:112432	5.69205	6.84258	4.31504	10.858
got2a	3.66318	2.42744	3.28741	1.58357
pnp6	0.915406	1.05811	0.972671	0.232827
necab2	1.75498	2.57385	1.73522	1.0445
pard6a	2.81865	3.42443	3.16825	7.4029
zgc:158868	1.09376	1.76998	1.99814	6.7693
si:ch211-21	1.65535	1.76608	1.55447	5.18827
si:dkeyp-59	0.666802	0.561107	0.775637	1.7638
zgc:162879	1.16415	1.16621	1.53989	2.07162
ctsh	110.827	114.043	71.0554	224.752
ctnnd2b	8.73259	6.90654	8.38276	4.46878
ch25hl1.1	10.2373	15.6169	9.26409	26.1011
maf	6.29581	4.27101	4.76294	2.797
irf8	0.964261	1.9774	0.45819	2.52145
foxf1	3.43576	3.26827	4.402	2.33789
mthfsd	0.463886	0.898439	1.12417	1.05095
nucb2b	5.30757	7.06899	4.91393	13.4091
onecut1	5.01564	3.72162	4.42601	2.34463
arpp19a	25.1095	12.0332	20.9435	10.4797
zgc:153717	0.530499	1.12829	0.316455	0.314833
si:ch211-15	0.909514	0.885096	1.17552	3.41301
si:ch211-10	0.443923	0.66173	1.04997	1.50695
spred3	0.960668	1.06601	0.971019	0.488677
and2	9.69952	14.9234	14.9112	2.86942
si:ch211-13	4.48948	6.69041	4.79545	10.8094
ensaa	3.507	1.60605	2.26634	1.47248
si:dkey-263	1.93823	1.68372	2.09139	0.795236
si:dkey-263	0.763112	0.99174	0.859678	1.75032
eomesa	4.90007	3.83257	2.51323	2.07821
zgc:63520	8.90233	10.4342	13.16	17.4158
scxa	0.535787	0.420056	0.429041	0.333771
si:ch211-80	5.86439	4.13156	2.6999	2.37979
tpi1a	4.07035	5.37213	3.17303	2.47836
zgc:109868	449.295	575.951	477.302	1073.01
si:dkeyp-11	440.659	452.005	422.758	911.788
col11a2	4.25677	5.39813	7.11989	8.96617
mllt11	31.1773	35.2669	24.529	14.6158
si:dkey-204	2.32933	2.0136	2.99367	9.60566
hax1	19.6262	25.7659	17.2728	44.476
aqp10b	0.696073	0.809778	1.06652	1.50961
si:dkey-14o	0.990591	1.10369	0.538666	0.559205
slc2a3	10.3803	6.93032	10.2505	4.77438
ccdc106	0.680059	1.05486	1.06325	1.4507
wu:fb12c09	13.1061	10.4466	15.3863	31.4504
si:ch211-10	2.81405	1.76984	2.51102	1.37617
rnu11	4.07739	4.90156	19.7621	22.4695
wu:fb36d12	160.979	155.635	158.516	373.28
si:dkey-18f	6.91558	7.49528	6.87387	15.1956
gdf6b	2.60285	2.67767	3.49349	4.44102
si:ch211-21	1.00529	0.426526	0.186298	0.276996
asns	7.89277	8.33971	5.40925	21.2754
prrt1	0.835571	0.472689	1.04818	0.216688
atat1	2.16302	2.43625	2.26673	1.15977
si:dkeyp-46	1.10534	1.54136	0.771449	4.48315
ntla	11.9503	9.36003	12.3581	23.8272
agr2	62.1544	110.477	75.972	28.8399
bzw2	10.2088	16.6037	8.25539	5.39516
necab1	1.02011	1.59158	0.589096	3.2294
stmn2b	27.5903	38.5955	23.6588	15.8265
tpd52	11.8	15.2359	11.5539	25.354
rrm2b	119.698	142.086	89.1946	236.798
poc1bl	2.55318	2.54683	2.33802	4.84965
nxph1	1.36221	1.55401	0.700653	0.490241
gngt1	1.26202	2.38404	0.582544	0.529882
tinagl1	7.81847	11.5218	10.8244	15.4703
si:ch211-19	1.96135	2.0464	1.93711	5.71018
plekho1a	0.989136	1.07583	0.776187	0.622959
pogza	6.09361	2.8996	6.19398	2.14541
si:dkey-228	3.01898	2.0557	1.55531	1.11688
fabp3	1189.22	1503.87	968.976	701.647
sesn2	3.07328	6.03099	1.67473	18.1079
eif3hb	2.53429	4.25681	1.85087	1.33919
tfap2e	4.3973	4.45299	3.42855	1.6594
btr30	5.309	7.19684	4.88623	12.6208
nme2b.1	1638.55	2407.48	1273.01	805.284
prdm1b	3.85781	4.12666	3.79344	9.69646
wu:fq26c12	6.48103	16.1194	5.63249	4.18732
zgc:112001	0.816007	0.777354	0.56713	1.47631
wu:fc14h06	0.637245	0.403918	0.763719	3.06476
akap7	14.1974	16.8137	20.2347	8.44358
crfb8	1.50001	1.03649	1.61432	3.26742
igfbp1a	11.5622	17.1015	5.37004	30.7414
si:dkeyp-51	3.24811	3.88483	4.44314	7.48691
si:dkey-193	5.3495	7.10118	8.18874	14.6374
si:ch211-59	4.2587	5.60248	4.90707	8.32473
gadd45bb	9.69851	12.2816	7.89482	15.4788
fmo5	19.0179	23.3669	26.2695	44.9064
calm1b	17.2806	28.353	16.6151	58.1154
aqp4	2.26584	3.27711	1.40706	1.17061
mir133b	867.875	652.062	1226.86	318.843
prkchb	0.876826	1.22346	0.758885	1.95005
xrcc3	9.52741	7.59679	6.82718	5.42312
gsx2	9.84763	10.9696	9.31235	6.37058
bach2	3.64439	3.04631	3.72262	1.85717
cyp2p7	0.707969	0.531919	0.7935	1.43866
si:dkey-25e	22.5042	32.0209	26.7483	80.3232
stx11b.2	1.85916	2.14556	2.71529	4.6719
foxq1	2.65043	2.85656	3.1672	8.25987
gmds	37.2814	53.15	34.7715	98.6673
si:dkeyp-66	1.14966	2.2763	1.21275	0.484479
asb2a	1.17994	2.17956	1.78541	0.650239
si:dkeyp-66	2.31024	3.38983	4.38007	1.34801
nfatc4	1.94571	2.12474	2.3756	1.1459
chac1	67.2043	96.6379	44.9106	128.58
slc10a1	2.75375	3.95267	5.21917	2.03847
srsf5b	51.6751	28.5937	42.2727	23.5331
sox11b	133.085	77.1188	85.6761	59.4714
sod2	6.58094	12.7127	6.48986	3.14445
rock2b	6.34033	5.5682	5.3561	13.5191
si:ch211-26	0.60879	0.645282	0.755113	0.353526
zp3a.2	1.82147	2.24578	1.96937	8.00438
zp3a.1	0.597402	0.441941	0.64591	3.01357
ptgs2b	0.970336	1.77185	1.48828	2.2066
si:dkeyp-11	2.18522	3.17917	2.79223	6.08952
si:ch211-21	1.57008	1.88744	1.93029	0.886338
prrx1b	6.17551	5.56783	6.09468	3.31686
si:ch211-28	1.89906	2.25876	2.0454	6.4342
cnst	0.717333	0.91459	1.0957	1.26977
lft1	1.02953	0.618817	2.73256	4.10654
vsnl1a	3.88126	4.40657	2.97268	1.84841
cx23	2.38227	4.36497	1.65745	0.931671
si:dkey-221	1.76915	2.45117	1.88933	0.859265
zgc:100957	9.90662	10.7937	10.6922	4.07885
slc35f1	4.15423	6.2582	3.92495	0.840373
zgc:64076	0.775807	0.486014	0.889724	2.63743
pomcb	0.901985	1.93626	1.12415	2.13027
si:dkeyp-50	0.167035	0.468973	1.1313	0.360667
klhl29	0.890988	1.43571	0.771799	0.522342
si:ch211-14	0.749366	0.744168	0.726398	2.26229
tfap2b	3.9033	2.077	2.73971	1.22074
insm1a	23.4812	19.4566	18.4657	12.0905
hlx1	3.8292	4.54904	2.94763	1.9364
si:dkey-235	4.11545	6.9749	8.95961	10.3358
hsp90a.2	36.0009	48.2283	64.3219	138.175
zp2.2	0.394026	0.410515	0.203706	1.33178
zp2.3	0.598042	0.329507	0.144928	1.53798
sc:d0350	0.99113	1.17657	1.09286	0.600806
pak7	1.68273	1.74575	1.74287	0.660549
klf4a	0.931368	0.767743	1.0318	1.67174
nars	59.6832	60.43	40.6622	154.645
notch1a	17.4077	12.6396	18.1256	10.2581
haus1	16.8057	16.5367	17.1261	31.8206
adora2ab	1.62354	1.92422	1.83977	2.8479
fam169ab	1.46486	3.73666	3.3248	6.14297
lhx5	9.24989	7.97252	6.73633	6.13785
zgc:85869	64.1221	31.3681	44.4992	30.7496
htr1ab	0.908136	1.63755	1.40298	3.22166
rtn2b	12.8384	13.0107	13.2046	4.07219
im:6895682	31.9949	66.8192	36.6162	16.3867
st14b	2.81565	2.91312	2.98662	5.418
cldnd	0.311499	1.37303	0.805204	1.02996
zgc:55813	8.96125	15.3894	11.2757	40.3079
zgc:123047	4.21856	3.45086	3.60533	8.8863
ppp1r14ba	9.63773	12.1762	7.14064	5.04049
im:7160157	13.2083	11.1146	16.6445	4.36725
oat	3.29283	4.00207	2.99242	0.693818
gfpt2	5.92733	4.61268	5.16675	12.9504
sgcd	9.70814	11.1012	9.82661	4.06137
znf346	27.6021	13.3133	16.2863	10.2364
zgc:194876	609.332	807.606	351.556	354.179
si:dkeyp-8h	11.9451	12.5447	8.75901	23.3429
si:ch73-189	1.02316	0.454921	0.543453	0.200819
srsf1b	36.5958	21.4913	28.2587	18.2725
zgc:73142	12.5318	15.903	11.2526	8.05869
zgc:110053	1.2783	3.73787	0.93771	0.609244
jakmip2	0.724698	0.825329	0.924324	0.462421
zcchc10	20.8017	7.06178	17.1475	7.5566
cadm3	3.78877	5.22835	5.28079	2.76739
wu:fi34e01	0.431186	0.307765	0.313478	2.09399
camk2a	1.66521	1.21538	2.88245	0.721015
wu:fa04h02	1.39831	1.45818	1.24114	0.594179
mpz	2.61413	0.504758	0.853423	1.17934
zgc:77058	2.75717	3.07837	1.71343	1.45697
si:dkeyp-94	1.34151	1.00045	0.69836	0.383327
klhl24	2.30518	1.56919	1.76339	1.30094
dennd2d	0.772176	1.8781	0.382958	3.22609
cacna1sa	0.942717	1.08116	0.871808	0.507566
lonp1	11.5097	11.8777	8.79734	30.4197
camk2n1a	7.91401	8.78047	7.10907	4.21366
lim2.2	1.47833	1.15514	0.859812	0.896139
rx1	12.7559	14.414	17.6642	6.95224
zgc:92871	3.60699	1.66352	3.43046	1.42516
si:dkey-222	80.7157	117.663	61.7254	41.6704
zgc:92041	5.35861	7.89477	4.80382	23.3576
si:dkey-253	10.0476	4.9373	11.0701	3.23979
blf	10.9446	8.65742	16.7803	18.3794
rdh5	3.70976	3.07218	4.4751	1.47648
lsm7	212.845	191.704	214.564	94.6328
si:ch211-23	4.50213	7.07251	6.07633	10.0265
npb	7.05121	10.0149	5.05943	3.59535
dpp4	9.26449	9.50384	7.73612	19.4195
s100b	1.59702	2.69449	1.27648	0.679359
he2	15.8021	32.4748	28.452	47.9369
sult3st2	0.532706	0.768458	0.929482	1.55587
s1pr1	27.2481	27.4725	24.9412	11.4196
vcam1	2.77546	4.12834	3.03946	1.84894
ftr27	0.993732	0.587506	1.56335	1.84934
frem1b	3.66437	3.16596	4.33553	7.2266
si:ch211-21	2.63896	0.913645	2.23065	0.604976
si:dkey-78l	56.1594	48.0885	41.3056	15.9407
si:dkey-172	0.744405	0.873565	0.927758	0.429758
tmem59l	4.53957	6.15012	4.60998	2.52812
hes6	43.2267	36.345	37.0886	26.3295
aes	1.49487	1.17079	1.66861	0.798823
rrbp1	51.6527	64.7691	63.0072	106.459
si:ch211-22	4.2753	2.99023	2.18516	12.1656
vasn	3.77684	2.32628	3.74517	1.67683
zgc:92480	5.40106	13.1723	11.2703	29.1054
si:dkey-44g	45.4913	45.4996	30.2322	99.4798
rorcb	0.684294	0.339774	1.03824	1.4756
sh3gl1a	12.3264	12.911	12.8881	32.7291
zgc:109987	10.6775	10.92	9.30749	5.26935
b3gnt7	2.52821	1.93101	3.08709	6.17334
ttc14	4.0141	3.06679	6.28196	9.27471
ahsg	0.610967	0.262308	0.465333	1.08222
mcm6l	0.429276	0.18635	0.161824	1.15653
zgc:92113	2.38713	3.22246	2.9209	1.57427
pacsin1a	0.845503	1.22816	1.36598	0.465936
syt2a	0.887019	0.453183	0.967311	0.439933
gata5	21.0342	22.3886	20.5139	51.0022
plagl2	4.81517	4.00252	5.60723	2.43868
krt5	398.079	332.151	454.134	1413.49
krt8	592.677	813.521	760.666	1429.44
krt18	457.572	539.872	657.421	955.486
si:ch211-27	0.667644	0.926071	0.846314	1.5849
zgc:158296	41.7632	47.034	36.5566	18.2041
cox4i2	5.73874	7.42533	7.98333	14.6295
si:dkey-93l	13.6025	10.0998	13.8643	27.4487
tnnc2	770.558	1209.35	797.83	426.385
her12	49.9845	48.3803	55.5905	26.2549
her4.3	3.84076	0.283124	2.16007	0.399349
her4.2	5.73633	0.949587	3.28161	1.09863
igsf21b	0.188911	0.113548	0.366241	1.08566
slc2a1a	5.49305	4.85951	3.07482	10.6161
casp9	3.96636	4.79057	5.40447	9.05235
ada	0.959405	1.08835	0.576338	0.402113
pfkfb1	5.47138	5.0297	5.92764	10.1409
zgc:158263	4.79502	6.61147	5.27023	10.3893
zgc:77836	5.55068	7.83782	6.87336	10.4282
mipa	4.47519	7.77654	3.20362	1.42118
birc5b	1.70628	0.603287	0.58376	0.663735
neurod4	39.7671	27.192	29.289	20.5073
si:dkey-242	9.41387	7.53118	5.23743	4.01868
nadl1.2	1.04489	1.30879	1.14744	0.595946
sst6	0.140915	0.423495	0.409788	1.32013
nmnat1	4.23244	4.57915	3.59591	7.93014
ctnnbip1	29.7543	14.5798	20.1457	12.6015
mtp	7.13807	13.7587	9.75529	22.7956
si:dkey-261	0.27393	0.517471	0.227601	1.16452
eya4	7.3074	6.93222	7.29209	3.75847
plagx	24.5267	17.5035	22.4042	13.0947
si:ch211-22	9.09135	10.9148	11.956	21.5866
si:ch211-20	2.14241	2.40657	2.80871	4.39349
tuba1l	72.987	62.9372	50.2248	39.4854
tuba1	33.0232	37.7133	22.3678	22.3839
hoxc4a	10.5011	7.0736	8.33643	5.26307
csad	10.3135	12.855	12.5231	22.9933
lima1	44.1907	50.0224	41.3361	105.938
zgc:66385	43.8609	47.3763	44.2456	24.9009
si:dkeyp-27	14.3247	25.5441	10.0681	60.6716
anxa4	1.76144	1.1809	2.82386	0.746681
cyp2aa1	2.94754	3.17465	3.86465	7.49251
cyp2aa9	40.2984	53.2477	50.1305	105.864
cyp2aa11	5.45123	6.6155	2.71756	20.2558
si:rp71-80o	0.761375	3.20345	1.10706	8.93096
tec	1.51788	0.631625	1.78261	0.418234
zgc:100911	2.97593	3.84577	3.31743	6.64186
tfr2	1.45454	1.23855	0.881222	2.87225
wu:fb72h05	5.78503	7.17537	7.48488	16.2912
zgc:112317	2.86349	1.78999	2.38712	1.1046
twsg1a	7.0973	4.22072	5.57512	1.91642
zgc:112355	18.1991	24.1659	17.9997	79.6442
calrl	60.4359	40.6032	66.7812	133.674
idi1	42.4891	14.3736	32.3604	15.2904
plod2	5.7979	6.20616	7.1237	11.7329
pcolce2b	3.52582	7.29721	2.09646	6.5501
rx2	4.28788	2.94548	3.65174	2.09289
anxa13	18.9298	14.2721	14.1081	35.3314
loxl5b	5.53916	7.69257	6.4972	22.9704
uba5	13.7374	13.3261	11.0713	26.3258
pck2	84.8432	93.6555	70.0366	191.624
prdm14	1.29258	1.57933	1.17081	2.63906
zgc:153154	9.55389	9.65407	7.70414	20.083
cry-dash	6.18833	7.84021	6.72626	12.9056
si:dkey-276	88.4851	90.4002	70.5181	181.957
hhatlb	7.8275	8.79243	9.12136	4.75818
lnx2a	1.23258	2.22902	1.23636	0.744214
prhoxnb	1.3401	1.48705	1.44891	0.568074
mybl1	1.62492	1.13343	1.37417	0.825437
hgd	2.13293	1.83506	1.31756	0.991029
bhlhe22	8.55485	5.90139	5.23102	2.82464
zgc:165647	3.34039	3.83403	4.34892	1.82122
si:dkey-11p	1.65778	0.532977	0.766115	0.467405
and1	16.7013	34.4835	19.8579	6.1696
pvrl4	1.16832	0.766077	1.33843	2.26317
si:dkey-25o	2.43633	8.78637	1.45333	0.413109
ek1	4.81538	3.93242	3.11417	2.65517
palmd	0.593488	0.951267	0.882124	1.52627
acp5b	1.01592	1.79977	0.725633	0.530386
gbx1	6.26163	4.03323	5.27206	3.36694
ctnna1	2.50834	3.24836	3.76877	7.41408
st18	3.94045	3.45456	3.79857	2.5194
klhl14	0.847598	1.06138	1.00991	0.46709
riok3	28.5883	32.1876	37.3946	61.9583
mybpc2b	22.4715	30.7914	34.511	11.4175
im:7160594	24.9742	41.1132	20.8421	69.3685
smyhc1	44.5973	48.5585	55.2697	83.1284
smyhc2	2.22641	2.21123	2.21663	4.39808
zgc:73144	9.68344	12.8048	11.264	5.60312
zgc:92873	5.36996	9.07978	6.83509	8.93307
crabp1a	0.829959	2.86013	0.536348	0.304914
arpp19b	107.013	74.058	71.713	41.0275
kcnj11l	1.13692	0.727452	0.586589	2.74865
mdkb	153.209	174.303	134.285	89.35
ftr39	1.18744	2.01141	1.86608	2.83559
furinb	3.22868	2.94563	2.98069	1.82161
ndrg4	1.51452	1.6287	1.43996	0.858615
si:ch211-25	1.81565	3.07539	3.33143	0.756295
znrf1	0.981282	1.50018	0.77544	0.446715
fa2h	0.866854	0.911812	1.57553	1.91081
zgc:86725	7.35093	7.39892	4.20291	2.9661
dbx1b	29.1343	23.8296	22.728	15.6056
sb:cb470	7.22128	11.5634	5.89185	17.0549
cecr1a	5.24347	5.71382	6.87453	10.2139
pth1a	2.49011	3.06644	1.11858	0.334692
zgc:165518	0.643814	0.390963	0.60478	2.17263
zgc:101783	7.683	10.9152	12.8639	15.463
zgc:194665	1.9944	1.64607	1.44274	0.787391
tnni1al	71.7525	112.449	61.0631	35.6179
tnnt2d	18.4308	29.08	15.1488	9.39501
pkp3	12.1453	13.336	13.0266	37.7108
cyp11a1	11.0036	9.80798	7.0689	26.9768
islr2	6.37292	11.0612	6.38583	4.19265
ush1c	0.38454	1.04513	0.275514	0.165843
neil1	13.0151	9.0482	17.7409	29.5781
im:7136726	0.593707	2.59532	1.62189	1.48717
ca16c	1.87037	2.54012	2.28836	1.27586
nptna	2.67242	1.90041	2.66348	1.0786
si:ch211-93	1.56613	1.98144	1.73046	3.6514
tnni2a.4	783.45	1605.06	680.938	242.119
syt8	2.53227	4.21493	3.42573	1.19612
lamb1a	19.3716	23.4766	28.7151	41.8331
lamb1a	37.7599	51.7188	51.4063	84.7109
lamb1a	15.5208	17.7404	23.9946	35.6146
duox	1.70503	1.55201	1.18346	5.95466
sqrdl	7.26867	13.0212	15.7496	19.2089
anxa2a	88.1611	172.287	90.5555	158.459
hist1h4l	2.76436	3.90105	2.79614	7.15322
slc1a2b	5.80044	11.9625	5.73844	3.42275
zgc:153845	1.28121	1.3543	1.04923	0.706045
zgc:92195	0.695236	0.876533	1.29854	0.467229
mgp	1.39719	5.21563	2.0672	4.13347
myom2	4.91927	11.1441	8.81306	2.18303
fbln1	1.89983	2.67535	3.89366	8.61488
zgc:85843	33.7724	41.59	16.1974	89.9864
gabra3	0.783721	0.785112	0.7597	0.359908
slco1d1	8.51606	3.80622	6.98504	3.12866
camk2d2	2.27962	2.72369	2.69482	1.04176
pdgfrb	1.9852	2.82038	2.44918	0.994544
lrig3	6.08767	5.95665	6.17555	3.43278
pdlim7	1.23854	0.576345	1.27804	0.418326
zgc:100911	4.07327	4.8966	5.65343	8.06044
zgc:175088	144.963	132.786	135.822	389.435
cdkn1d	1.98879	1.23161	3.36884	0.863493
prp	1.12385	2.69473	1.79605	0.55572
zswim6	3.36535	3.25894	2.35603	2.06062
zgc:162239	0.354609	0.284191	0.687481	2.73583
serpini1	1.40358	1.36589	1.06901	0.66298
golim4a	13.7927	17.8885	15.1872	29.1303
hspb12	5.0359	5.80416	2.86854	1.77381
nadka	13.3496	28.0943	11.9657	32.8277
pmt	2.4798	9.26252	1.57391	12.0062
pmt	2.0835	4.26466	2.12881	7.69582
zgc:110847	2.42807	0.833959	1.34494	0.3823
zgc:193711	5.68442	7.93557	6.93218	13.3386
wfs1a	2.5495	3.85797	3.15039	1.26582
exorh	1.83958	4.5334	0.445799	1.01375
trnQ	1972.24	5983.66	1274.53	6107.07
trnW	514.49	618.484	99.7443	1134.09
ND3	2183.06	3091.62	1116.15	1200.15
trnH	1543.47	1484.36	1895.14	793.865
si:dkey-46g	0.327958	0.294605	0.321022	1.60602
plbd1	9.95326	11.9873	9.20152	18.9334
slc25a38a	2.84082	6.38002	6.70292	8.64062
evpl	14.2395	14.5114	10.6426	41.5637
f10	5.10072	7.48806	6.06086	3.03109
cyp2k16	15.6148	19.5806	16.1499	35.1034
nme4	2.70489	1.47802	2.70144	0.782942
si:dkey-56d	0.586798	1.58717	0.248856	1.49559
eps8l1	6.93395	7.56924	6.25425	16.741
hcrt	0.866826	1.69331	0.315097	0.358265
nkiras2	9.58929	4.04193	6.81835	4.47657
zgc:113333	3.15957	3.22962	3.37451	8.13237
casp3a	25.6868	12.3921	22.1204	13.2086
mrc2	1.85545	1.4298	2.26634	3.57311
helt	11.948	9.85154	8.24086	8.56793
si:ch211-19	1.03269	0.78069	0.619198	0.481086
zgc:73225	4.87812	3.90942	4.02807	2.22358
ankrd37	20.6345	20.7435	20.5427	7.30359
hoxb13a	3.90893	6.65698	4.47806	1.92565
prr15la	2.42589	1.41481	2.07215	0.926531
zgc:162641	2.38461	1.13184	1.49268	0.892231
zgc:110152	0.999688	3.77166	1.20758	1.64424
socs1	1.0824	1.56142	1.04922	0.647611
gdpd3	9.07547	11.1332	7.71694	17.2558
atp2a1	747.706	917.88	791.876	321.307
zgc:174006	0.383612	0.477621	0.199208	1.23819
si:dkeyp-69	2.21908	3.82976	3.17336	5.37583
tom1	5.09186	4.30082	5.78481	10.1932
wu:fb12c06	55.3082	34.4757	49.3929	104.722
si:dkey-165	0.94424	1.42287	1.23759	1.94947
cacng2a	1.0971	0.973732	0.636094	0.395521
nucb1	15.9745	15.5158	15.3867	29.9339
im:7162084	5.97632	3.81761	2.73902	3.19695
zgc:103594	0.838596	1.90419	0.812894	0.513478
gfap	82.3479	57.0393	57.1242	47.0361
zgc:171779	1.34474	1.99865	0.829517	4.7158
lin7b	4.60916	5.05789	4.4064	15.1468
baxb	2.6747	2.62716	2.87729	5.14089
zgc:112484	1.07178	1.10436	1.18735	3.51567
prl	2.49586	5.0775	1.09336	0.819953
rcn3	47.4432	41.9367	74.482	102.421
fus	35.692	35.304	49.5097	16.475
mylz2	2191.42	3799.5	1845.66	915.829
si:dkey-245	6.57564	7.60268	5.07492	2.35423
zgc:113006	7.20493	13.3562	7.93055	15.4737
pyya	1.7399	3.568	0.545657	1.01522
aldh3d1	12.2717	13.9216	13.1712	28.4646
nsfa	3.60699	4.03624	3.06868	2.19919
wu:fc10d10	27.6476	13.093	28.4245	12.3998
ppl	18.1535	21.0137	18.2398	43.8856
zgc:100868	5.32723	5.40979	7.18002	9.37013
ndst3	7.28495	4.83091	4.79086	3.94634
slc29a4	2.0671	1.7678	1.78858	0.886839
cyp3c1	6.68677	8.87912	9.30936	15.1345
lfng	132.391	87.361	98.6024	66.2612
il21r	0.654486	1.4916	0.793032	1.99872
sc:d0139	1.3357	1.83985	1.18687	0.490715
fn3krp	0.674221	1.00348	1.1515	1.4508
znf750	1.66419	1.74293	2.05315	5.48869
asf1ba	1.93521	0.328078	0.961997	0.51955
col5a3a	2.95885	3.8717	3.53233	6.43563
chrnb3a	2.3553	2.36545	2.52876	1.33081
hbae1	118.783	117.631	122.328	48.9255
MGC173646	533.771	778.488	614.499	282.253
si:ch211-5k	170.636	162.442	186.767	63.3303
mafg1	0.663534	0.354513	0.142933	0.325029
zgc:112148	4.31112	7.018	4.13545	9.00806
zgc:55876	20.0315	15.6803	12.7527	7.27367
pvalb4	144.363	298.269	136.9	67.5388
pvalb1	679.352	1404.95	396.728	207.007
pvalb5	9.89739	8.99601	2.45701	2.12847
zgc:152911	5.56965	6.39713	5.88003	13.4776
slc38a2	5.17243	5.93847	3.99985	11.4372
cmah	2.70761	3.55562	3.86561	7.23342
zgc:162495	45.5491	58.3951	34.8193	98.5394
ccnd2b	1.67287	2.96624	2.14862	2.90392
brn1.2	12.1175	8.74006	7.87942	5.43157
lyrm5a	4.35276	4.30665	3.55146	1.93475
gpr85	1.13883	1.1555	1.07354	0.552731
tnnt2e	1.15775	0.971226	0.686383	0.543598
optn	5.19771	7.97464	7.73623	15.141
aldh1l2	6.47463	5.73797	4.7276	14.8733
mab21l2	25.0528	21.1672	19.8758	14.0606
adm2	0.944466	1.04803	0.757063	2.12192
tspan12	2.26746	2.28771	3.17919	1.11566
si:dkey-222	17.0844	17.0124	19.6235	28.0254
lmo3	9.04377	8.95076	6.70686	5.45799
wif1	22.259	34.9883	19.9593	47.0938
calua	41.5655	31.2923	43.5217	92.8826
si:dkey-234	0.973002	1.16967	0	0
tmem154	6.02549	4.24362	4.95584	15.6969
akr1b1	46.8157	73.8701	45.0896	24.408
nrf1	14.7526	10.5327	16.3226	7.80553
col7a1l	6.31915	8.26085	9.49627	12.2948
si:dkey-117	4.02018	4.73293	4.17072	7.10401
caprin2	0.376292	0.703658	0.226961	1.17968
slc25a3a	0.592877	0.267268	2.49039	0.190587
bcat1	1.20984	1.1482	1.03388	9.26384
sfrp2	10.7867	7.51273	8.30861	4.41423
pah	10.5656	16.0445	13.551	5.31965
ascl1a	25.5361	18.6834	17.0154	10.3851
dram1	1.17633	1.31769	1.03662	0.471454
plxnc1	0.913161	1.0133	1.69375	1.94514
lrrc4.1	2.47203	1.6331	1.7918	1.04318
itih5	3.96432	3.95229	4.64212	7.78314
g3bp2	6.58141	2.06599	2.43365	2.21714
zgc:173720	0.960506	0.978945	2.67176	2.23231
gpm6ba	2.32145	1.52399	1.78747	0.880083
zgc:154045	23.3051	12.8023	23.1	10.3164
ms4a17a.9	8.15002	21.1951	7.1763	4.47338
ms4a17a.5	0.615923	3.00281	0.298523	0.11314
ms4a17a.7	3.53074	12.6466	3.00344	1.62804
zgc:162948	4.63467	3.89204	6.44874	8.1632
arfgap3	5.58384	8.57134	6.61182	16.4744
dcc	1.41098	1.54198	0.870374	0.565494
dcc	1.24582	0.864024	0.975401	0.580921
dcc	0.918042	0.706307	0.889904	0.526147
zgc:153924	1.16089	1.66632	1.1589	3.01727
hspa5	97.5111	97.3381	144.594	214.929
dhrs11a	1.74847	2.10189	1.60752	5.42363
agpat9l	5.69704	6.05756	3.57531	14.5619
tal2	7.48365	5.63321	6.64411	3.93135
nos1	6.43416	8.43424	3.8973	15.8664
si:ch73-13b	2.26069	2.76991	2.52854	5.127
zgc:65851	0.422827	0.92895	0.537068	1.12488
pbp	24.5175	19.5444	25.4557	14.7409
trpv4	1.95903	2.6813	2.08202	4.12318
dao.3	1.53118	1.54851	0.965941	0.589318
slc2a15b	12.2235	14.9188	10.1374	7.01675
tnfsf10l4	0.340551	0.632688	1.11038	1.22838
zgc:111946	3.4702	4.22653	4.4925	7.09581
si:dkey-125	0.840043	1.51476	1.38139	2.95943
gbgt1l3	1.18335	1.7318	1.32164	0.482
nt5c2b	8.89728	9.3418	12.0089	17.9454
si:ch211-13	0.520118	0.191403	0.380705	1.41557
si:ch211-13	2.32144	2.16052	1.12515	4.58069
si:ch211-13	0.557265	0.818772	1.11038	1.2625
ctsll	106.781	159.484	114.782	392.995
oclnb	9.55459	10.5732	9.65054	18.0931
adam28	0.860001	2.04046	1.31628	2.79367
zgc:174260	0.390295	0.745177	0.86794	1.54353
ftr83	18.7217	15.9856	19.8363	38.8645
atp2a3	2.20413	3.52154	3.06789	5.51259
gas1b	15.7119	6.73694	12.4994	6.92229
dlb	44.2194	33.823	32.8869	22.5189
ckma	939.834	1746.88	1014.31	438.387
zgc:194261	1.79725	2.0705	1.30662	0.907884
lrch2	1.09289	0.886815	0.516456	0.466757
atp1a1a.3	5.70636	9.81253	7.28777	2.75863
si:ch211-28	1.16199	1.22405	0.534157	2.90465
chrne	10.9241	13.4382	11.0829	4.08136
anxa3a	10.2092	7.62822	13.9888	24.4783
hspb3	1.31384	2.79986	0.984123	0.526564
eef2l2	13.2288	19.0637	16.4005	6.79541
mir451	337.987	812.607	327.627	0
aqp3a	52.463	56.4343	56.7921	22.9281
si:ch73-337	0.594064	0.69583	0.620153	1.07446
gas1a	43.1136	13.4471	29.3568	16.1211
dmrt3a	2.75062	2.36472	1.8745	0.973786
ankdd1b	0.46427	1.06791	1.3155	1.66711
iqgap2	8.89115	10.0132	7.53558	21.0648
nr2f1a	42.1363	24.4542	31.1908	21.4979
gcnt4a	5.43321	5.63281	7.7233	10.0474
otpb	13.2002	8.18878	8.05716	4.94032
homer1	1.81628	2.39212	1.69589	0.60349
gna14	4.31826	3.73919	4.63498	12.6552
lhx1b	2.75889	1.83469	1.28975	1.38018
zgc:194158	70.1391	100.347	50.2272	178.73
si:dkey-170	0.596546	0.533675	0.685846	1.22323
cldn15b	4.0991	2.02698	2.70534	1.45788
drl	0.790718	0.802683	1.90769	1.83981
si:dkeyp-11	3.44423	2.45358	3.55506	6.854
zgc:101606	22.2827	16.1441	17.5186	11.8668
surf4l	12.8317	10.2741	11.9134	25.1709
ak5l	3.89903	4.54143	4.48452	7.81534
zgc:110283	26.5279	24.2905	21.1259	54.785
si:ch211-23	1.27816	2.04868	1.76998	2.12427
ptgs1	6.76236	7.35852	6.93982	17.2449
lcn15	1.92132	2.45632	1.18249	0.773085
nrarpb	13.6931	4.97187	10.0318	5.48236
gsx1	22.5361	14.624	11.6493	9.37187
si:dkeyp-13	1.39199	0.533533	0.68444	0.644801
kif1c	2.67303	3.25452	2.74059	5.32561
adprhl1	1.45601	1.85328	1.59819	0.61358
spaw	0.251177	0.0670995	0.270532	2.67607
psat1	58.4649	68.9671	43.2121	286.848
aldh2a	19.9646	16.9141	17.4319	10.5524
vps33a	1.42166	0.430728	1.84865	0.611465
eif2b1	4.01278	6.32221	5.80522	15.0774
zgc:91930	435.78	727.612	427.843	172.167
fam78a	0.823517	0.703403	1.40749	0.429935
smyd1a	28.5642	53.3581	26.8503	13.9738
zgc:114175	7.32278	8.47074	4.15186	4.4161
pde6h	0.642024	3.60171	1.45214	2.28007
cacng2b	0.559505	1.01752	0.584076	0.300423
zgc:63850	17.2054	19.8601	12.2344	9.71115
phospho2	2.71978	2.09585	2.51474	0.999202
gad1b	1.78198	2.5182	1.64467	0.825304
trim25l	0.871133	0.831612	0.73267	1.46842
bcl11ab	2.27565	0.988264	1.23577	0.761626
erbb3a	1.57128	1.46296	1.62018	2.8948
ccdc151	2.03958	3.77206	3.66687	3.99631
si:dkey-52h	4.61112	4.67738	5.61066	2.72016
nudt15	10.0463	5.17582	6.10711	4.50407
pttg1ipa	5.12691	3.927	5.12371	12.2764
eef1b2	1385.16	1415.51	1027.36	710.366
cdk5r2a	1.75141	3.4864	2.20888	0.934027
cryba2a	17.8364	60.1592	9.25413	6.17836
pou3f3b	56.463	31.7148	41.885	25.4781
mlphb	1.66819	1.39263	1.2128	0.936326
card14	0.4276	0.856719	0.469761	1.58664
anapc11	103.196	145.964	64.2315	61.724
dr1	16.9623	7.27115	14.7146	5.07228
tprg1	2.41029	3.2279	1.1887	5.24311
ttc22	2.37907	2.7677	2.32475	5.32877
zgc:100915	2.01586	1.75095	2.03314	4.04543
uap1	9.08742	8.48355	10.9534	22.1611
opa1	1.2134	0.483394	1.05312	0.396539
zgc:101788	0.365645	0.801538	0.562932	1.04305
mettl7a	0.735294	0.14732	1.00125	0.173658
slc6a11	9.05238	9.74519	6.23889	19.9136
slc6a13l	1.90049	1.8873	1.40971	4.48067
cav3	200.518	303.112	188.361	119.015
zgc:194658	30.8893	14.9055	28.6774	52.9851
ptgis	1.05039	1.15524	1.34315	2.46317
rplp2	2523.05	2731.28	1990.96	1486.66
ergic3	11.5108	15.2242	15.1004	35.7368
pkp1	8.53616	9.63252	7.48196	20.6426
pltp	10.8952	13.3521	12.0846	32.7547
zgc:77466	1.94361	1.38064	2.34649	1.18792
sp7	1.16036	1.19563	1.3773	2.42728
mars	20.5217	20.9844	15.9648	49.0838
shmt2	23.1095	27.6187	20.7918	69.0413
pck1	18.9511	22.6374	21.3234	9.62385
slc32a1	1.84222	1.9012	1.81945	0.957738
lpcat4	2.53398	2.58741	2.58948	4.55937
zgc:55733	34.3843	23.0441	16.939	9.50955
si:dkey-9i2	17.0237	12.0992	11.7709	7.23226
zgc:113413	62.4491	93.344	52.1017	28.0928
vax2	0.754884	1.09851	1.1939	0.306525
btr01	1.82849	2.07482	2.56756	4.63324
zgc:158350	58.7612	46.2627	46.4648	29.9586
pdcd7	9.0681	6.20521	8.38447	3.69025
zgc:56382	15.2502	13.7396	25.6703	47.1568
mespb	0.315654	0.142296	0.382474	1.65252
mespa	1.1325	0.504227	0.609883	2.17277
dbx1a	31.9305	23.2728	24.9385	18.8087
emp1	2.52841	1.80248	2.50791	1.10171
eml3	0.800882	0.240691	0.800595	1.94468
dtx1	10.5136	9.2563	10.7228	5.92326
coro1b	4.91832	3.6601	3.12001	2.30105
zgc:194252	1.40537	1.19895	0.8789	2.99793
wu:fb66f03	54.9968	44.0896	55.8873	30.7307
zgc:153917	1.02868	1.47268	1.35068	2.1026
si:ch211-21	2.12917	0.660526	1.41478	0.700215
slc3a2	60.5911	89.7719	63.9916	131.495
zgc:158423	1.81174	1.6965	1.10919	3.36305
wu:fi38e01	0.386574	0.718192	0.317949	2.28525
sb:cb930	14.7885	15.2139	20.5497	6.12276
zgc:110256	16.2772	23.967	14.5645	8.27994
cldn7a	0.445648	2.52557	0.45256	0.140335
si:dkey-165	9.95348	14.6406	15.2178	27.2918
si:dkey-165	5.72122	11.0895	5.02997	2.93286
calb2b	9.84808	12.7469	7.02078	5.94389
cyp26b1	14.177	10.3828	7.99031	4.99365
sox19b	28.9709	20.9253	29.2604	15.4765
st5	12.0771	11.8738	11.3757	6.90657
slc7a6	6.52384	6.4884	6.07366	13.3718
mir16b	3.85292	0	0	0
tpma	1343.18	2473.04	1334.92	670.949
zgc:162945	6.5472	10.9785	7.32292	24.7564
fam189a1	1.32574	1.53469	1.19943	0.735995
cars	10.2146	10.8699	9.89217	26.8158
mybpc3	6.40706	10.8196	7.10496	3.48273
bdnf	0.690559	1.45275	0.937152	0.38055
spi1	1.04275	1.71315	1.04449	2.75825
gas2b	0.473544	0.672764	0.897195	1.47086
kcnc1a	1.04138	1.04323	0.688271	0.469538
tph1b	2.36539	2.11486	2.2499	0.928751
zgc:153219	1.59006	1.13986	1.37164	0.739581
zgc:193500	0.539726	2.27087	0.95917	1.38801
im:7148468	0.838307	0.726084	1.03974	1.80771
irx5a	27.9237	25.1209	23.0489	15.6358
slc7a10	0.998606	1.21258	0.635555	3.20179
lrrc58a	4.69902	5.05422	3.4895	12.6598
slc22a18	4.47085	5.03863	6.14522	9.31614
ptprn2	5.15052	3.83289	4.14974	3.07997
mnx1	3.05285	2.80002	2.1263	6.43033
caly	7.28349	4.25511	5.6746	3.15099
gpt2	6.65522	5.41466	5.89879	15.2375
rrad	0.908434	1.31492	0.916534	0.408666
plekhf1	3.84813	3.77559	6.47296	7.60924
zgc:101715	0.69234	1.85372	0.884659	0.312162
znf536	2.08847	2.08117	1.78472	1.00704
ascl1b	46.6247	34.5521	27.9406	20.489
grinl1a	1.58987	1.69588	2.21404	4.04752
im:7149048	1.90318	1.75241	2.14459	3.51357
nqo1	30.8908	34.1528	18.1857	69.8644
rps20	10333.7	11985	8167.76	4914.19
acox3	1.07723	0.413671	1.52281	0.511186
si:ch73-190	1.04562	0.199021	0.69261	0.134451
gcshb	6.93596	8.78863	3.96134	16.2807
zgc:66450	2.88223	6.64089	2.79389	9.00051
zgc:165452	0.34336	2.06382	0.665672	0.756869
myoz2a	10.3334	16.0404	9.28148	5.38101
ccdc149a	0.563419	0.892808	1.06748	2.28631
wu:fl07c04	39.6191	46.9542	28.453	17.95
zgc:154027	8.30105	16.4954	11.7925	3.84495
zgc:163061	2.29306	1.37828	4.33442	7.58189
trim36	2.91004	3.18022	2.14555	1.1177
efna5b	1.29766	0.693316	1.67719	0.476741
si:ch211-22	1.03704	1.80286	0.927931	4.97635
fut9	2.7234	2.55208	3.42982	4.79782
hsp70l	0.913553	1.44242	1.25563	4.08761
zgc:63938	14.8369	25.7667	20.3527	31.0759
wu:fd11e11	31.1795	34.6394	42.0887	62.2139
pcsk1nl	3.2491	3.18075	4.24873	1.77277
junb	3.23601	6.9244	2.99045	6.5625
zgc:92316	2.12419	2.58161	2.37586	4.92676
