# Supplementary material for: Integrative Analysis of Circadian Transcriptome and Metabolic Network Reveals the Role of De Novo Purine Synthesis in Circadian Control of Cell Cycle
Source: PLoS Comput Biol. 2015 Feb 25;11(2):e1004086. doi: 10.1371/journal.pcbi.1004086 (PMC4340947; doi:10.1371/journal.pcbi.1004086)
Supplement: S4 Dataset — (XLSX) [file pcbi.1004086.s016.xlsx]

## Sheet: gene_Zeb_kegg_uniq.csv
Dataset s4.The circadian phases of the larval zebrafish metabolic network.
ReactionID	Symbol	Phase
rn:R01357	aacs	23.5833
rn:R02911	aanat1	19.6667
rn:R01352	abhd12	3.83333
rn:R00742	acaca	2.83333
rn:R04385	acaca	2.83333
rn:R04386	acaca	2.83333
rn:R00742	acacb	6.5
rn:R04385	acacb	6.5
rn:R04386	acacb	6.5
rn:R03974	acot8	23.1667
rn:R07296	acot8	23.1667
rn:R01175	acox1	6.08333
rn:R01279	acox1	6.08333
rn:R03777	acox1	6.08333
rn:R03857	acox1	6.08333
rn:R03990	acox1	6.08333
rn:R04751	acox1	6.08333
rn:R04754	acox1	6.08333
rn:R07888	acox1	6.08333
rn:R07892	acox1	6.08333
rn:R07896	acox1	6.08333
rn:R07934	acox1	6.08333
rn:R07950	acox1	6.08333
rn:R00548	acp2	16.75
rn:R01280	acsbg2	16.3333
rn:R01280	acsl1	4
rn:R01280	acsl3a	2.83333
rn:R01280	acsl4a	3.16667
rn:R01280	acsl5	5.08333
rn:R00926	acss3	7.41667
rn:R01354	acss3	7.41667
rn:R00623	adh5	17.1667
rn:R00754	adh5	17.1667
rn:R02124	adh5	17.1667
rn:R04880	adh5	17.1667
rn:R05233	adh5	17.1667
rn:R05234	adh5	17.1667
rn:R06917	adh5	17.1667
rn:R06927	adh5	17.1667
rn:R06983	adh5	17.1667
rn:R07105	adh5	17.1667
rn:R08281	adh5	17.1667
rn:R08306	adh5	17.1667
rn:R08310	adh5	17.1667
rn:R00185	adka	3.16667
rn:R00185	adkb	3.08333
rn:R02757	agk	1.66667
rn:R02109	agla	18.0833
rn:R05196	agla	18.0833
rn:R02241	agpat2	5.91667
rn:R09381	agpat2	5.91667
rn:R00851	agpat9l	4.75
rn:R09380	agpat9l	4.75
rn:R00157	ak3	12.4167
rn:R00711	aldh3b1	2.33333
rn:R00904	aldh3b1	2.33333
rn:R02536	aldh3b1	2.33333
rn:R02537	aldh3b1	2.33333
rn:R02695	aldh3b1	2.33333
rn:R02697	aldh3b1	2.33333
rn:R03300	aldh3b1	2.33333
rn:R03302	aldh3b1	2.33333
rn:R04882	aldh3b1	2.33333
rn:R04883	aldh3b1	2.33333
rn:R04888	aldh3b1	2.33333
rn:R04889	aldh3b1	2.33333
rn:R04891	aldh3b1	2.33333
rn:R04892	aldh3b1	2.33333
rn:R04996	aldh3b1	2.33333
rn:R07104	aldh3b1	2.33333
rn:R08282	aldh3b1	2.33333
rn:R08283	aldh3b1	2.33333
rn:R08307	aldh3b1	2.33333
rn:R00245	aldh4a1	5
rn:R00707	aldh4a1	5
rn:R00708	aldh4a1	5
rn:R04444	aldh4a1	5
rn:R04445	aldh4a1	5
rn:R05051	aldh4a1	5
rn:R01068	aldocb	2.25
rn:R01070	aldocb	2.25
rn:R01829	aldocb	2.25
rn:R02568	aldocb	2.25
rn:R05972	alg1	13.9167
rn:R05970	alg14	1.16667
rn:R06258	alg3	22.9167
rn:R01005	alg5	23.8333
rn:R03024	alpi.2	22.5833
rn:R04620	alpi.2	22.5833
rn:R00181	ampd3b	14.1667
rn:R01709	aox1	14.8333
rn:R02657	aox1	14.8333
rn:R03871	aox1	14.8333
rn:R04085	aox1	14.8333
rn:R04904	aox1	14.8333
rn:R08349	aox1	14.8333
rn:R08408	aox1	14.8333
rn:R01709	aox3	5.66667
rn:R02657	aox3	5.66667
rn:R03871	aox3	5.66667
rn:R04085	aox3	5.66667
rn:R04904	aox3	5.66667
rn:R08349	aox3	5.66667
rn:R08408	aox3	5.66667
rn:R00551	arg1	1
rn:R00578	asns	1.08333
rn:R01127	atic	4
rn:R04560	atic	4
rn:R06006	b3galt2	15.0833
rn:R05926	b4galt7	23.25
rn:R02397	bbox1	5.91667
rn:R00032	bcmo1a	4
rn:R10083	bcmo1a	4
rn:R10084	bcmo1a	4
rn:R10085	bcmo1a	4
rn:R00032	bcmo1b	5.66667
rn:R10083	bcmo1b	5.66667
rn:R10084	bcmo1b	5.66667
rn:R10085	bcmo1b	5.66667
rn:R02391	blvra	2.33333
rn:R02393	blvra	2.33333
rn:R02391	blvrb	6.66667
rn:R02393	blvrb	6.66667
rn:R05707	blvrb	6.66667
rn:R09520	blvrb	6.66667
rn:R00508	bpnt1	4
rn:R00132	ca2	1.75
rn:R00132	ca4b	18.1667
rn:R00575	cad	3.75
rn:R01397	cad	3.75
rn:R01993	cad	3.75
rn:R00009	cat	12.5
rn:R00602	cat	12.5
rn:R02670	cat	12.5
rn:R02581	cbr1	4.75
rn:R09420	cbr1	4.75
rn:R01956	ccbl2	5.5
rn:R04171	ccbl2	5.5
rn:R09373	ccbl2	5.5
rn:R01206	chia.2	7.16667
rn:R02334	chia.2	7.16667
rn:R01881	ckbb	3.5
rn:R03893	cmbl	12
rn:R05510	cmbl	12
rn:R05511	cmbl	12
rn:R06835	cmbl	12
rn:R06838	cmbl	12
rn:R08120	cmbl	12
rn:R08121	cmbl	12
rn:R09136	cmbl	12
rn:R09220	cmbl	12
rn:R09222	cmbl	12
rn:R01166	cndp2	4
rn:R01992	cndp2	4
rn:R02534	comtb	15.1667
rn:R02920	comtb	15.1667
rn:R03304	comtb	15.1667
rn:R04301	comtb	15.1667
rn:R04762	comtb	15.1667
rn:R04764	comtb	15.1667
rn:R04881	comtb	15.1667
rn:R04887	comtb	15.1667
rn:R07412	cox15	3.08333
rn:R02396	crata	12.6667
rn:R02396	cratb	17.3333
rn:R00782	cth	5.25
rn:R01001	cth	5.25
rn:R02408	cth	5.25
rn:R04770	cth	5.25
rn:R04930	cth	5.25
rn:R00571	ctps1a	23
rn:R00573	ctps1a	23
rn:R00100	cyb5r2	3
rn:R00100	cyb5r4	16.25
rn:R02211	cyp17a1	12.25
rn:R03783	cyp17a1	12.25
rn:R04852	cyp17a1	12.25
rn:R04853	cyp17a1	12.25
rn:R08517	cyp17a1	12.25
rn:R08518	cyp17a1	12.25
rn:R02354	cyp1a	23.75
rn:R02355	cyp1a	23.75
rn:R02356	cyp1a	23.75
rn:R03089	cyp1a	23.75
rn:R03408	cyp1a	23.75
rn:R03629	cyp1a	23.75
rn:R07000	cyp1a	23.75
rn:R07001	cyp1a	23.75
rn:R07021	cyp1a	23.75
rn:R07022	cyp1a	23.75
rn:R07079	cyp1a	23.75
rn:R07080	cyp1a	23.75
rn:R07081	cyp1a	23.75
rn:R07085	cyp1a	23.75
rn:R07087	cyp1a	23.75
rn:R08390	cyp1a	23.75
rn:R08392	cyp1a	23.75
rn:R09418	cyp1a	23.75
rn:R09441	cyp1a	23.75
rn:R09442	cyp1a	23.75
rn:R03088	cyp1b1	2.41667
rn:R03090	cyp1b1	2.41667
rn:R03629	cyp1b1	2.41667
rn:R07079	cyp1b1	2.41667
rn:R07080	cyp1b1	2.41667
rn:R07081	cyp1b1	2.41667
rn:R07085	cyp1b1	2.41667
rn:R07087	cyp1b1	2.41667
rn:R09416	cyp1b1	2.41667
rn:R09418	cyp1b1	2.41667
rn:R09442	cyp1b1	2.41667
rn:R03088	cyp1c1	1.33333
rn:R03090	cyp1c1	1.33333
rn:R03629	cyp1c1	1.33333
rn:R07079	cyp1c1	1.33333
rn:R07080	cyp1c1	1.33333
rn:R07081	cyp1c1	1.33333
rn:R07085	cyp1c1	1.33333
rn:R07087	cyp1c1	1.33333
rn:R09416	cyp1c1	1.33333
rn:R09418	cyp1c1	1.33333
rn:R09442	cyp1c1	1.33333
rn:R07042	cyp2p9	4.75
rn:R07043	cyp2p9	4.75
rn:R07044	cyp2p9	4.75
rn:R07045	cyp2p9	4.75
rn:R07046	cyp2p9	4.75
rn:R07048	cyp2p9	4.75
rn:R07050	cyp2p9	4.75
rn:R07051	cyp2p9	4.75
rn:R07052	cyp2p9	4.75
rn:R07055	cyp2p9	4.75
rn:R07056	cyp2p9	4.75
rn:R00366	dao.3	4.33333
rn:R02457	dao.3	4.33333
rn:R02894	dao.3	4.33333
rn:R04221	dao.3	4.33333
rn:R07400	dao.3	4.33333
rn:R02662	dbt	4.25
rn:R03174	dbt	4.25
rn:R04097	dbt	4.25
rn:R00685	ddc	1.83333
rn:R00699	ddc	1.83333
rn:R00736	ddc	1.83333
rn:R01167	ddc	1.83333
rn:R02080	ddc	1.83333
rn:R02701	ddc	1.83333
rn:R04909	ddc	1.83333
rn:R01066	dera	5.33333
rn:R02251	dgat2	9.33333
rn:R01451	dhcr7	6.41667
rn:R01456	dhcr7	6.41667
rn:R07487	dhcr7	6.41667
rn:R07492	dhcr7	6.41667
rn:R01430	dhdhl	10.9167
rn:R07015	dhdhl	10.9167
rn:R03234	dhrs13l1	4.58333
rn:R03544	dhrs13l1	4.58333
rn:R03545	dhrs13l1	4.58333
rn:R05351	dhrs13l1	4.58333
rn:R06891	dhrs13l1	4.58333
rn:R07058	dhrs13l1	4.58333
rn:R08379	dhrs3b	1.83333
rn:R04858	dnmt3aa	2.91667
rn:R04858	dnmt4	2.25
rn:R00056	enpp1	15.9167
rn:R00103	enpp1	15.9167
rn:R00160	enpp1	15.9167
rn:R00287	enpp1	15.9167
rn:R00507	enpp1	15.9167
rn:R03004	enpp1	15.9167
rn:R03036	enpp1	15.9167
rn:R07380	enpp6	16.0833
rn:R00086	entpd8	4.33333
rn:R00122	entpd8	4.33333
rn:R00155	entpd8	4.33333
rn:R00159	entpd8	4.33333
rn:R00328	entpd8	4.33333
rn:R00335	entpd8	4.33333
rn:R00514	entpd8	4.33333
rn:R00569	entpd8	4.33333
rn:R00719	entpd8	4.33333
rn:R00961	entpd8	4.33333
rn:R02092	entpd8	4.33333
rn:R02095	entpd8	4.33333
rn:R07013	ephx1	7
rn:R07014	ephx1	7
rn:R07027	ephx1	7
rn:R07071	ephx1	7
rn:R07072	ephx1	7
rn:R07082	ephx1	7
rn:R09410	ephx1	7
rn:R09417	ephx1	7
rn:R09443	ephx1	7
rn:R05842	ephx2	5.16667
rn:R07108	ephx2	5.16667
rn:R07109	ephx2	5.16667
rn:R07110	ephx2	5.16667
rn:R07111	ephx2	5.16667
rn:R05935	ext1c	17.25
rn:R10138	ext1c	17.25
rn:R10139	ext1c	17.25
rn:R01085	fahd1	2
rn:R03660	fars2	5
rn:R03660	farsb	18.8333
rn:R00310	fech	4.16667
rn:R00187	fhit	0.666667
rn:R00942	fpgs	2.08333
rn:R02237	fpgs	2.08333
rn:R04241	fpgs	2.08333
rn:R02287	ftcd	11
rn:R02302	ftcd	11
rn:R03189	ftcd	11
rn:R01788	g6pca.1	4.91667
rn:R01788	g6pca.2	3.91667
rn:R01092	galk2	13
rn:R05907	galnt13	18.8333
rn:R05907	galnt7	7
rn:R04144	gart	1.83333
rn:R04208	gart	1.83333
rn:R04325	gart	1.83333
rn:R04326	gart	1.83333
rn:R00371	gcat	5.41667
rn:R00428	gch2	3.58333
rn:R04639	gch2	3.58333
rn:R05046	gch2	3.58333
rn:R05048	gch2	3.58333
rn:R00894	gclc	2.25
rn:R00894	gclm	20.6667
rn:R05912	gcnt4a	2.58333
rn:R01221	gcsha	1.5
rn:R01221	gcshb	23.75
rn:R01676	gda	4.08333
rn:R00768	gfpt1	2.75
rn:R01678	glb1	16.75
rn:R03355	glb1	16.75
rn:R04633	glb1	16.75
rn:R06010	glb1	16.75
rn:R07807	glb1	16.75
rn:R00256	glsb	10.6667
rn:R01579	glsb	10.6667
rn:R00253	glula	4.91667
rn:R00253	glulb	6.33333
rn:R00367	gnmt	8.66667
rn:R00765	gnpda1	12.4167
rn:R02058	gnpnat1	0.75
rn:R07808	gnsa	15.6667
rn:R07819	gnsa	15.6667
rn:R07808	gnsb	16.6667
rn:R07819	gnsb	16.6667
rn:R00355	got2a	7.58333
rn:R00694	got2a	7.58333
rn:R00734	got2a	7.58333
rn:R00896	got2a	7.58333
rn:R02433	got2a	7.58333
rn:R02619	got2a	7.58333
rn:R05052	got2a	7.58333
rn:R00851	gpam	15.5833
rn:R09380	gpam	15.5833
rn:R02739	gpia	5.5
rn:R02740	gpia	5.5
rn:R03321	gpia	5.5
rn:R03167	gpx4a	13.1667
rn:R03522	gsto1	7.25
rn:R07002	gsto1	7.25
rn:R07003	gsto1	7.25
rn:R07004	gsto1	7.25
rn:R07023	gsto1	7.25
rn:R07024	gsto1	7.25
rn:R07025	gsto1	7.25
rn:R07026	gsto1	7.25
rn:R07069	gsto1	7.25
rn:R07070	gsto1	7.25
rn:R07083	gsto1	7.25
rn:R07084	gsto1	7.25
rn:R07091	gsto1	7.25
rn:R07092	gsto1	7.25
rn:R07093	gsto1	7.25
rn:R07094	gsto1	7.25
rn:R07100	gsto1	7.25
rn:R07113	gsto1	7.25
rn:R07116	gsto1	7.25
rn:R08280	gsto1	7.25
rn:R09409	gsto1	7.25
rn:R03522	gsto2	6.41667
rn:R07002	gsto2	6.41667
rn:R07003	gsto2	6.41667
rn:R07004	gsto2	6.41667
rn:R07023	gsto2	6.41667
rn:R07024	gsto2	6.41667
rn:R07025	gsto2	6.41667
rn:R07026	gsto2	6.41667
rn:R07069	gsto2	6.41667
rn:R07070	gsto2	6.41667
rn:R07083	gsto2	6.41667
rn:R07084	gsto2	6.41667
rn:R07091	gsto2	6.41667
rn:R07092	gsto2	6.41667
rn:R07093	gsto2	6.41667
rn:R07094	gsto2	6.41667
rn:R07100	gsto2	6.41667
rn:R07113	gsto2	6.41667
rn:R07116	gsto2	6.41667
rn:R08280	gsto2	6.41667
rn:R09409	gsto2	6.41667
rn:R03522	gstp1	7.75
rn:R07002	gstp1	7.75
rn:R07003	gstp1	7.75
rn:R07004	gstp1	7.75
rn:R07023	gstp1	7.75
rn:R07024	gstp1	7.75
rn:R07025	gstp1	7.75
rn:R07026	gstp1	7.75
rn:R07069	gstp1	7.75
rn:R07070	gstp1	7.75
rn:R07083	gstp1	7.75
rn:R07084	gstp1	7.75
rn:R07091	gstp1	7.75
rn:R07092	gstp1	7.75
rn:R07093	gstp1	7.75
rn:R07094	gstp1	7.75
rn:R07100	gstp1	7.75
rn:R07113	gstp1	7.75
rn:R07116	gstp1	7.75
rn:R08280	gstp1	7.75
rn:R09409	gstp1	7.75
rn:R03522	gstt1a	13
rn:R07002	gstt1a	13
rn:R07003	gstt1a	13
rn:R07004	gstt1a	13
rn:R07023	gstt1a	13
rn:R07024	gstt1a	13
rn:R07025	gstt1a	13
rn:R07026	gstt1a	13
rn:R07069	gstt1a	13
rn:R07070	gstt1a	13
rn:R07083	gstt1a	13
rn:R07084	gstt1a	13
rn:R07091	gstt1a	13
rn:R07092	gstt1a	13
rn:R07093	gstt1a	13
rn:R07094	gstt1a	13
rn:R07100	gstt1a	13
rn:R07113	gstt1a	13
rn:R07116	gstt1a	13
rn:R08280	gstt1a	13
rn:R09409	gstt1a	13
rn:R03522	gstt1b	11.1667
rn:R07002	gstt1b	11.1667
rn:R07003	gstt1b	11.1667
rn:R07004	gstt1b	11.1667
rn:R07023	gstt1b	11.1667
rn:R07024	gstt1b	11.1667
rn:R07025	gstt1b	11.1667
rn:R07026	gstt1b	11.1667
rn:R07069	gstt1b	11.1667
rn:R07070	gstt1b	11.1667
rn:R07083	gstt1b	11.1667
rn:R07084	gstt1b	11.1667
rn:R07091	gstt1b	11.1667
rn:R07092	gstt1b	11.1667
rn:R07093	gstt1b	11.1667
rn:R07094	gstt1b	11.1667
rn:R07100	gstt1b	11.1667
rn:R07113	gstt1b	11.1667
rn:R07116	gstt1b	11.1667
rn:R08280	gstt1b	11.1667
rn:R09409	gstt1b	11.1667
rn:R00332	guk1b	18.9167
rn:R02090	guk1b	18.9167
rn:R09290	gxylt1b	15
rn:R01168	hal	16.8333
rn:R02480	hccs	1.16667
rn:R02480	hccsa	2.66667
rn:R00299	hk2	22.0833
rn:R00867	hk2	22.0833
rn:R01326	hk2	22.0833
rn:R01600	hk2	22.0833
rn:R01786	hk2	22.0833
rn:R01961	hk2	22.0833
rn:R03920	hk2	22.0833
rn:R00190	hprt1	1.58333
rn:R01132	hprt1	1.58333
rn:R01229	hprt1	1.58333
rn:R02142	hprt1	1.58333
rn:R08237	hprt1	1.58333
rn:R08238	hprt1	1.58333
rn:R08245	hprt1	1.58333
rn:R02834	hsd11b2	15
rn:R03847	hsd11b2	15
rn:R04203	hsd17b10	4.41667
rn:R01779	hsd17b12a	23.9167
rn:R02352	hsd17b12a	23.9167
rn:R02353	hsd17b12a	23.9167
rn:R04681	hsd17b12a	23.9167
rn:R04682	hsd17b12a	23.9167
rn:R07759	hsd17b12a	23.9167
rn:R08945	hsd17b12a	23.9167
rn:R08980	hsd17b12a	23.9167
rn:R01779	hsd17b12b	1.83333
rn:R02352	hsd17b12b	1.83333
rn:R02353	hsd17b12b	1.83333
rn:R04681	hsd17b12b	1.83333
rn:R04682	hsd17b12b	1.83333
rn:R07759	hsd17b12b	1.83333
rn:R08945	hsd17b12b	1.83333
rn:R08980	hsd17b12b	1.83333
rn:R01838	hsd17b3	4.16667
rn:R04809	hsd17b4	6.75
rn:R04810	hsd17b4	6.75
rn:R04812	hsd17b4	6.75
rn:R04813	hsd17b4	6.75
rn:R07824	hyal6	13.3333
rn:R07825	hyal6	13.3333
rn:R00267	idh1	7.83333
rn:R00268	idh1	7.83333
rn:R01899	idh1	7.83333
rn:R00678	ido1	4.41667
rn:R02702	ido1	4.41667
rn:R02909	ido1	4.41667
rn:R03628	ido1	4.41667
rn:R01130	impdh1a	1.75
rn:R08240	impdh1a	1.75
rn:R01130	impdh1b	15.5
rn:R08240	impdh1b	15.5
rn:R01130	impdh2	23.25
rn:R08240	impdh2	23.25
rn:R03428	itpk1	4.91667
rn:R03429	itpk1	4.91667
rn:R03479	itpk1	4.91667
rn:R02978	kdsr	3.5
rn:R03657	larsb	2.25
rn:R00703	ldhbb	16.5833
rn:R01000	ldhbb	16.5833
rn:R03104	ldhbb	16.5833
rn:R00197	ldhd	5.33333
rn:R02250	lipca	7.16667
rn:R02687	lipca	7.16667
rn:R02250	lipg	3.16667
rn:R02687	lipg	3.16667
rn:R02239	lipin2	14.1667
rn:R02836	LOC100333777	18.9167
rn:R03848	LOC100333777	18.9167
rn:R04758	LOC100333777	18.9167
rn:R04840	LOC100333777	18.9167
rn:R09420	LOC100333777	18.9167
rn:R00181	LOC556578	15.3333
rn:R02541	LOC556700	15.25
rn:R00089	LOC560410	17.4167
rn:R00434	LOC560410	17.4167
rn:R02239	LOC563806	1.66667
rn:R04162	LOC563806	1.66667
rn:R06520	LOC563806	1.66667
rn:R06521	LOC563806	1.66667
rn:R06522	LOC563806	1.66667
rn:R04355	LOC564649	13.4167
rn:R04726	LOC564649	13.4167
rn:R04952	LOC564649	13.4167
rn:R04957	LOC564649	13.4167
rn:R04960	LOC564649	13.4167
rn:R04963	LOC564649	13.4167
rn:R04968	LOC564649	13.4167
rn:R07762	LOC564649	13.4167
rn:R10115	LOC564649	13.4167
rn:R10119	LOC564649	13.4167
rn:R00494	LOC569014	0.75
rn:R01262	LOC569014	0.75
rn:R01687	LOC569014	0.75
rn:R03867	LOC569014	0.75
rn:R03916	LOC569014	0.75
rn:R03970	LOC569014	0.75
rn:R03971	LOC569014	0.75
rn:R04935	LOC569014	0.75
rn:R06006	LOC798349	3.33333
rn:R01318	lpcat1	4.41667
rn:R03437	lpcat1	4.41667
rn:R03438	lpcat1	4.41667
rn:R09036	lpcat1	4.41667
rn:R01318	lpcat4	4.83333
rn:R03437	lpcat4	4.83333
rn:R04413	lpcat4	4.83333
rn:R04480	lpcat4	4.83333
rn:R09035	lpcat4	4.83333
rn:R09036	lpcat4	4.83333
rn:R09036	lpgat1	19
rn:R08387	lrata	17.5
rn:R08389	lrata	17.5
rn:R05984	man2a2	18.0833
rn:R02173	mao	4.5
rn:R02382	mao	4.5
rn:R02529	mao	4.5
rn:R02532	mao	4.5
rn:R02613	mao	4.5
rn:R02908	mao	4.5
rn:R02919	mao	4.5
rn:R04025	mao	4.5
rn:R04300	mao	4.5
rn:R04674	mao	4.5
rn:R04890	mao	4.5
rn:R04893	mao	4.5
rn:R04894	mao	4.5
rn:R04907	mao	4.5
rn:R04908	mao	4.5
rn:R08346	mao	4.5
rn:R08347	mao	4.5
rn:R08348	mao	4.5
rn:R00177	mat1a	3
rn:R04771	mat1a	3
rn:R00177	mat2aa	0.666667
rn:R04771	mat2aa	0.666667
rn:R00177	mat2ab	3.08333
rn:R04771	mat2ab	3.08333
rn:R00177	mat2al	2.25
rn:R04771	mat2al	2.25
rn:R00177	mat2b	15
rn:R04771	mat2b	15
rn:R01626	mcat	21.6667
rn:R00342	mdh1b	3.16667
rn:R05983	mgat1a	18.0833
rn:R05986	mgat3	1.16667
rn:R09672	mgea5	15
rn:R09673	mgea5	15
rn:R03522	mgst1	7.25
rn:R07002	mgst1	7.25
rn:R07003	mgst1	7.25
rn:R07004	mgst1	7.25
rn:R07023	mgst1	7.25
rn:R07024	mgst1	7.25
rn:R07025	mgst1	7.25
rn:R07026	mgst1	7.25
rn:R07069	mgst1	7.25
rn:R07070	mgst1	7.25
rn:R07083	mgst1	7.25
rn:R07084	mgst1	7.25
rn:R07091	mgst1	7.25
rn:R07092	mgst1	7.25
rn:R07093	mgst1	7.25
rn:R07094	mgst1	7.25
rn:R07100	mgst1	7.25
rn:R07113	mgst1	7.25
rn:R07116	mgst1	7.25
rn:R08280	mgst1	7.25
rn:R09409	mgst1	7.25
rn:R03522	mgst2	17.9167
rn:R07002	mgst2	17.9167
rn:R07003	mgst2	17.9167
rn:R07004	mgst2	17.9167
rn:R07023	mgst2	17.9167
rn:R07024	mgst2	17.9167
rn:R07025	mgst2	17.9167
rn:R07026	mgst2	17.9167
rn:R07069	mgst2	17.9167
rn:R07070	mgst2	17.9167
rn:R07083	mgst2	17.9167
rn:R07084	mgst2	17.9167
rn:R07091	mgst2	17.9167
rn:R07092	mgst2	17.9167
rn:R07093	mgst2	17.9167
rn:R07094	mgst2	17.9167
rn:R07100	mgst2	17.9167
rn:R07113	mgst2	17.9167
rn:R07116	mgst2	17.9167
rn:R08280	mgst2	17.9167
rn:R09409	mgst2	17.9167
rn:R03434	minpp1b	18.5
rn:R00233	mlycd	8.08333
rn:R01402	mtap	2.91667
rn:R01224	mthfr	3.08333
rn:R07168	mthfr	3.08333
rn:R00118	mtmr6	12.3333
rn:R00872	mtmr6	12.3333
rn:R02706	mtmr6	12.3333
rn:R00946	mtr	2.75
rn:R09365	mtr	2.75
rn:R02245	mvk	2
rn:R05966	naga	15.8333
rn:R04435	nans	2
rn:R01724	naprt1	21.9167
rn:R03648	nars	23.5833
rn:R02166	ND1	2.16667
rn:R04018	neu1	16.6667
rn:R00124	nme2a	2.41667
rn:R00156	nme2a	2.41667
rn:R00330	nme2a	2.41667
rn:R00570	nme2a	2.41667
rn:R00722	nme2a	2.41667
rn:R01137	nme2a	2.41667
rn:R01857	nme2a	2.41667
rn:R02093	nme2a	2.41667
rn:R02326	nme2a	2.41667
rn:R02331	nme2a	2.41667
rn:R03530	nme2a	2.41667
rn:R00137	nmnat2	16.8333
rn:R03005	nmnat2	16.8333
rn:R00183	nt5c1ba	5.83333
rn:R00511	nt5c1ba	5.83333
rn:R00963	nt5c1ba	5.83333
rn:R01126	nt5c1ba	5.83333
rn:R01227	nt5c1ba	5.83333
rn:R01569	nt5c1ba	5.83333
rn:R01664	nt5c1ba	5.83333
rn:R01968	nt5c1ba	5.83333
rn:R02088	nt5c1ba	5.83333
rn:R02323	nt5c1ba	5.83333
rn:R02719	nt5c1ba	5.83333
rn:R03346	nt5c1ba	5.83333
rn:R00183	nt5c2b	18.1667
rn:R00511	nt5c2b	18.1667
rn:R00963	nt5c2b	18.1667
rn:R01126	nt5c2b	18.1667
rn:R01227	nt5c2b	18.1667
rn:R01569	nt5c2b	18.1667
rn:R01664	nt5c2b	18.1667
rn:R01968	nt5c2b	18.1667
rn:R02088	nt5c2b	18.1667
rn:R02323	nt5c2b	18.1667
rn:R02719	nt5c2b	18.1667
rn:R03346	nt5c2b	18.1667
rn:R00621	ogdha	23
rn:R01933	ogdha	23
rn:R01940	ogdha	23
rn:R03316	ogdha	23
rn:R01252	p4ha1b	1.25
rn:R01252	p4ha2	2.25
rn:R04452	pafah1b1a	16.3333
rn:R00509	papss2a	3.58333
rn:R00529	papss2a	3.58333
rn:R04928	papss2a	3.58333
rn:R04929	papss2a	3.58333
rn:R03661	pars2	22.0833
rn:R00431	pck2	2.66667
rn:R00726	pck2	2.66667
rn:R01890	pcyt1bb	3.5
rn:R02590	pcyt1bb	3.5
rn:R00191	pde4ba	6.58333
rn:R01234	pde4ba	6.58333
rn:R01234	pde6c	1.08333
rn:R01234	pde6d	1.91667
rn:R00014	pdha1b	23.9167
rn:R01699	pdha1b	23.9167
rn:R03270	pdha1b	23.9167
rn:R09249	pdss1	0.0833333
rn:R09249	pdss2	23.9167
rn:R00174	pdxka	6.33333
rn:R01909	pdxka	6.33333
rn:R02493	pdxka	6.33333
rn:R04463	pfas	4.33333
rn:R02731	pfkfb4	3.16667
rn:R01518	pgam1a	3.08333
rn:R01528	pgd	3.33333
rn:R01660	pgm2l1	14.3333
rn:R05920	pign	15
rn:R03362	pik3c3	15.6667
rn:R03362	pik3r1	5.16667
rn:R04545	pik3r1	5.16667
rn:R05795	pik3r1	5.16667
rn:R03469	pip5k1ba	3.83333
rn:R03469	pip5k1bb	3.91667
rn:R05803	pip5k2	14.5833
rn:R00610	pipox	9.91667
rn:R02204	pipox	9.91667
rn:R01315	pla2g12b	4.91667
rn:R01317	pla2g12b	4.91667
rn:R02053	pla2g12b	4.91667
rn:R07064	pla2g12b	4.91667
rn:R07379	pla2g12b	4.91667
rn:R07387	pla2g12b	4.91667
rn:R07859	pla2g12b	4.91667
rn:R03435	plcd1b	12.1667
rn:R03435	plcd3a	14.9167
rn:R03435	plcg2	19.4167
rn:R01310	pld1b	4.5
rn:R02051	pld1b	4.5
rn:R07385	pld1b	4.5
rn:R03245	pmvk	0.166667
rn:R01561	pnp5a	5.75
rn:R01863	pnp5a	5.75
rn:R01969	pnp5a	5.75
rn:R02147	pnp5a	5.75
rn:R02294	pnp5a	5.75
rn:R02295	pnp5a	5.75
rn:R02297	pnp5a	5.75
rn:R02484	pnp5a	5.75
rn:R02557	pnp5a	5.75
rn:R02748	pnp5a	5.75
rn:R08368	pnp5a	5.75
rn:R01561	pnp6	2.75
rn:R01863	pnp6	2.75
rn:R01969	pnp6	2.75
rn:R02147	pnp6	2.75
rn:R02294	pnp6	2.75
rn:R02295	pnp6	2.75
rn:R02297	pnp6	2.75
rn:R02484	pnp6	2.75
rn:R02557	pnp6	2.75
rn:R02748	pnp6	2.75
rn:R08368	pnp6	2.75
rn:R00435	polr1a	22.9167
rn:R00441	polr1a	22.9167
rn:R00442	polr1a	22.9167
rn:R00443	polr1a	22.9167
rn:R00435	polr1b	22.4167
rn:R00441	polr1b	22.4167
rn:R00442	polr1b	22.4167
rn:R00443	polr1b	22.4167
rn:R00435	polr1c	0.666667
rn:R00441	polr1c	0.666667
rn:R00442	polr1c	0.666667
rn:R00443	polr1c	0.666667
rn:R00435	polr1d	0.833333
rn:R00441	polr1d	0.833333
rn:R00442	polr1d	0.833333
rn:R00443	polr1d	0.833333
rn:R00435	polr2eb	1.75
rn:R00441	polr2eb	1.75
rn:R00442	polr2eb	1.75
rn:R00443	polr2eb	1.75
rn:R00435	polr3c	0.166667
rn:R00441	polr3c	0.166667
rn:R00442	polr3c	0.166667
rn:R00443	polr3c	0.166667
rn:R00435	polr3glb	9.66667
rn:R00441	polr3glb	9.66667
rn:R00442	polr3glb	9.66667
rn:R00443	polr3glb	9.66667
rn:R02239	ppap2c	16.0833
rn:R04162	ppap2c	16.0833
rn:R06520	ppap2c	16.0833
rn:R06521	ppap2c	16.0833
rn:R06522	ppap2c	16.0833
rn:R01274	ppt1	16.1667
rn:R00602	prdx6	5.66667
rn:R00698	prdx6	5.66667
rn:R02596	prdx6	5.66667
rn:R03919	prdx6	5.66667
rn:R04007	prdx6	5.66667
rn:R07443	prdx6	5.66667
rn:R01049	prps1a	1.5
rn:R07377	ptdss1	19.5
rn:R02266	ptgdsb	7.33333
rn:R02265	ptges3a	3.75
rn:R02265	ptgesl	2.66667
rn:R02267	ptgis	8.33333
rn:R00073	ptgs1	8.41667
rn:R01590	ptgs1	8.41667
rn:R01248	pycrl	1.66667
rn:R01251	pycrl	1.66667
rn:R03291	pycrl	1.66667
rn:R03293	pycrl	1.66667
rn:R02111	pygl	18.75
rn:R03652	qars	23.25
rn:R03048	rdh5	4.33333
rn:R08382	rdh5	4.33333
rn:R08379	rdh8b	2.66667
rn:R09296	rfng	14.4167
rn:R01519	rgn	6.75
rn:R02933	rgn	6.75
rn:R03751	rgn	6.75
rn:R01056	rpia	3.16667
rn:R03662	sars2	2.91667
rn:R08218	sars2	2.91667
rn:R01154	sat1a	10.25
rn:R02164	sdhc	3.83333
rn:R02164	sdhdb	1.33333
rn:R08224	sepsecs	17.4167
rn:R03875	setd8a	2.08333
rn:R04866	setd8a	2.08333
rn:R04867	setd8a	2.08333
rn:R02464	sgpl1	5.33333
rn:R06516	sgpl1	5.33333
rn:R07814	sgsh	15.8333
rn:R00945	shmt1	7.83333
rn:R09099	shmt1	7.83333
rn:R00089	si:dkey-206f10.1	0.5
rn:R00434	si:dkey-206f10.1	0.5
rn:R03899	si:dkey-275b16.2	13.4167
rn:R09074	si:dkey-275b16.2	13.4167
rn:R02541	smpd2	3.25
rn:R01281	sptlc2a	0.416667
rn:R01281	sptlc2b	0.25
rn:R01834	srd5a2a	3.41667
rn:R02497	srd5a2a	3.41667
rn:R05937	st3gal5	16.8333
rn:R05911	st6galnac1.1	3.66667
rn:R05914	st6galnac1.1	3.66667
rn:R00432	sucla2	19.25
rn:R00727	sucla2	19.25
rn:R00432	suclg1	1.58333
rn:R00727	suclg1	1.58333
rn:R00629	sult2st3	12.5833
rn:R03405	sult2st3	12.5833
rn:R08977	sult2st3	12.5833
rn:R08978	sult2st3	12.5833
rn:R01827	taldo1	3.25
rn:R00678	tdo2a	2.83333
rn:R07761	tecra	6.5
rn:R07765	tecra	6.5
rn:R09449	tecra	6.5
rn:R02731	tigarb	2.25
rn:R01067	tkt	2.75
rn:R01641	tkt	2.75
rn:R01830	tkt	2.75
rn:R06590	tkt	2.75
rn:R08981	tmem55a	14.25
rn:R01814	tph1a	16.75
rn:R00010	treh	7.33333
rn:R01122	trit1	23
rn:R00435	twistnb	0.5
rn:R00441	twistnb	0.5
rn:R00442	twistnb	0.5
rn:R00443	twistnb	0.5
rn:R02016	txnrd1	4.91667
rn:R03596	txnrd1	4.91667
rn:R09372	txnrd1	4.91667
rn:R00416	uap1	0.583333
rn:R00513	uck1	15.3333
rn:R00516	uck1	15.3333
rn:R00517	uck1	15.3333
rn:R00962	uck1	15.3333
rn:R00964	uck1	15.3333
rn:R00967	uck1	15.3333
rn:R00968	uck1	15.3333
rn:R00970	uck1	15.3333
rn:R01548	uck1	15.3333
rn:R01549	uck1	15.3333
rn:R01880	uck1	15.3333
rn:R02091	uck1	15.3333
rn:R02096	uck1	15.3333
rn:R02097	uck1	15.3333
rn:R02327	uck1	15.3333
rn:R02332	uck1	15.3333
rn:R02371	uck1	15.3333
rn:R02372	uck1	15.3333
rn:R08232	uck1	15.3333
rn:R00513	uck2b	12
rn:R00516	uck2b	12
rn:R00517	uck2b	12
rn:R00962	uck2b	12
rn:R00964	uck2b	12
rn:R00967	uck2b	12
rn:R00968	uck2b	12
rn:R00970	uck2b	12
rn:R01548	uck2b	12
rn:R01549	uck2b	12
rn:R01880	uck2b	12
rn:R02091	uck2b	12
rn:R02096	uck2b	12
rn:R02097	uck2b	12
rn:R02327	uck2b	12
rn:R02332	uck2b	12
rn:R02371	uck2b	12
rn:R02372	uck2b	12
rn:R08232	uck2b	12
rn:R00513	uckl1b	3.75
rn:R00516	uckl1b	3.75
rn:R00517	uckl1b	3.75
rn:R00962	uckl1b	3.75
rn:R00964	uckl1b	3.75
rn:R00967	uckl1b	3.75
rn:R00968	uckl1b	3.75
rn:R00970	uckl1b	3.75
rn:R01548	uckl1b	3.75
rn:R01549	uckl1b	3.75
rn:R01880	uckl1b	3.75
rn:R02091	uckl1b	3.75
rn:R02096	uckl1b	3.75
rn:R02097	uckl1b	3.75
rn:R02327	uckl1b	3.75
rn:R02332	uckl1b	3.75
rn:R02371	uckl1b	3.75
rn:R02372	uckl1b	3.75
rn:R08232	uckl1b	3.75
rn:R00286	ugdh	2.83333
rn:R00965	umps	1.41667
rn:R01870	umps	1.41667
rn:R08231	umps	1.41667
rn:R01876	upp1	1.08333
rn:R08229	upp1	1.08333
rn:R06601	urah	5.83333
rn:R02914	uroc1	7.16667
rn:R03165	uros	15.0833
rn:R01384	uxs1	17.8333
rn:R03665	vars	23.8333
rn:R03664	wars2	2.25
rn:R00028	wu:fd44a09	5.33333
rn:R00801	wu:fd44a09	5.33333
rn:R00802	wu:fd44a09	5.33333
rn:R01790	wu:fd44a09	5.33333
rn:R01791	wu:fd44a09	5.33333
rn:R06087	wu:fd44a09	5.33333
rn:R06088	wu:fd44a09	5.33333
rn:R06199	wu:fd44a09	5.33333
rn:R02918	yars	23.75
rn:R02918	yars2	22.3333
rn:R01280	zgc:101071	0.666667
rn:R08379	zgc:109982	23.25
rn:R02382	zgc:113006	6.66667
rn:R02529	zgc:113006	6.66667
rn:R02613	zgc:113006	6.66667
rn:R03139	zgc:113006	6.66667
rn:R04027	zgc:113006	6.66667
rn:R04300	zgc:113006	6.66667
rn:R06154	zgc:113006	6.66667
rn:R06740	zgc:113006	6.66667
rn:R02266	zgc:153154	6.83333
rn:R03648	zgc:153218	18.5833
rn:R02541	zgc:153896	1.25
rn:R01495	zgc:158263	4.16667
rn:R02239	zgc:158309	16.3333
rn:R04162	zgc:158309	16.3333
rn:R06520	zgc:158309	16.3333
rn:R06521	zgc:158309	16.3333
rn:R06522	zgc:158309	16.3333
rn:R00261	zgc:163121	6.41667
rn:R00489	zgc:163121	6.41667
rn:R01682	zgc:163121	6.41667
rn:R02466	zgc:163121	6.41667
rn:R05918	zgc:175274	0.666667
rn:R00435	zgc:56407	0
rn:R00441	zgc:56407	0
rn:R00442	zgc:56407	0
rn:R00443	zgc:56407	0
rn:R08379	zgc:65987	17.3333
rn:R08383	zgc:65987	17.3333
rn:R05907	zgc:77836	22.5833
rn:R05420	zgc:91985	9.08333
rn:R06729	zgc:91985	9.08333
rn:R09105	zgc:91985	9.08333
rn:R04983	zgc:92445	2
rn:R08774	zgc:92445	2
rn:R00435	znrd1	1.25
rn:R00441	znrd1	1.25
rn:R00442	znrd1	1.25
rn:R00443	znrd1	1.25
